# Supplementary material for: Basis for lineage-determining pioneer factors targeting distinct repressed chromatin states
Source: Sci Adv. 2026 Jan 9;12(2):eadz7409. doi: 10.1126/sciadv.adz7409 (PMC12787584; doi:10.1126/sciadv.adz7409)
Supplement: Supplementary file 2 — Table S3 [file sciadv.adz7409_table_s3.zip]

Archive with 1 entries (1 files):
- adz7409_table_s3.xlsx
