# Supplementary material for: Basis for lineage-determining pioneer factors targeting distinct repressed chromatin states
Source: Sci Adv. 2026 Jan 9;12(2):eadz7409. doi: 10.1126/sciadv.adz7409 (PMC12787584; doi:10.1126/sciadv.adz7409)
Supplement: Supplementary file 2 — Table S3 [file sciadv.adz7409_table_s3.zip › adz7409_table_s3.xlsx]

## Sheet: ES genes targeted by hFib. SOX2
# GREAT version 4.0.4	Species assembly: hg19	Association rule: Two nearest genes: 50000 bp max extension, curated regulatory domains included
AAMDC	(-34)
AASDH	(+349)
ABCA13	(+11540)
ABHD10	(-21471)
ABHD12	(-8349)
ABHD16A	(+338)
ABI2	(+12666)
ABL1	(-12650)
ABLIM1	(+34286)
ACCS	(-790)
ACCSL	(+17497)
ACOXL	(-43622)
ACSL6	(+3668)
ACTB	(+5005)
ACTBL2	(-13294)
ACTR3	(-464)
ADAM19	(+6834)
ADAMTS1	(+26303)
ADAMTS6	(-58)
ADAR	(-19846)
ADCY10	(+8716)
ADM	(+3114)
ADO	(-18)
AEBP2	(-1497)
AFAP1	(-42)
AFF3	(-14004)
AFM	(-28557)
AFP	(+16963)
AGA	(-42362)
AGBL5	(-796)
AGPAT5	(-8627)
AHNAK	(+38062)
AHSA1	(-422)
AKAP1	(-12692)
AKIRIN2	(-21249), (-166)
AKR1B1	(-21832)
AKR1B10	(-46618)
ALDH7A1	(+10)
ALDOB	(-23351)
ALOX12B	(+27266)
ALOX15B	(+21420)
ALPK2	(-10905), (+43998)
AMACR	(-377)
AMBRA1	(+36614)
AMH	(-9340)
AMOTL2	(-34671), (+40837)
AMPD2	(-3088)
ANGPT1	(+2769)
ANGPTL2	(+46983)
ANKRD46	(+49562)
ANP32E	(-20388)
ANXA2	(+6759), (+23224)
ANXA5	(-14689)
AP2A1	(-1459)
AP2S1	(-24409)
AP3M2	(-12534)
AP5M1	(+27)
APH1B	(-20958)
API5	(-122)
APLNR	(-46486)
AQR	(+49755)
ARGLU1	(-49596)
ARHGAP12	(-16241)
ARHGAP18	(-81)
ARHGAP35	(-43275)
ARID1A	(-2877)
ARID1B	(+13772)
ARID2	(-2050), (-724)
ARID4B	(-173)
ARID5B	(+336)
ARIH1	(-42)
ARL4A	(+28655)
ARL4C	(+47601)
ARL4D	(-30954)
ARMC9	(-18545)
ARPC2	(-48387)
ART3	(+12683)
ASF1A	(-137)
ATF7	(-32750)
ATF7IP	(+19458)
ATMIN	(+41027)
ATOH7	(-39395)
ATP5G2	(+17168)
ATP5O	(-31937)
ATP5S	(+22919)
ATP6V1E2	(+19546)
ATXN3L	(+36304)
AURKB	(-10336)
AXL	(+44743)
AZIN1	(-45265)
BAG2	(+2051)
BARHL2	(-4410)
BASP1	(+6349)
BCAT1	(-43982)
BCL2	(-20056)
BCL2L1	(+10061)
BCL9	(+48), (+26717)
BHMT	(+34811)
BIN2	(+3392)
BLID	(+46035)
BMPER	(-31122)
BMPR1A	(+38895)
BMPR2	(-1119), (+44525)
BNC1	(-26145)
BPHL	(-43233)
BRAT1	(+31580)
BSPH1	(+28768)
BTBD11	(-11975)
BTBD3	(+937)
BTD	(-2)
BTG1	(-45), (+8575)
BTN1A1	(+31793)
BTN3A2	(-37336)
BUB1	(-10837)
C10orf129	(+36083)
C11orf58	(+90)
C11orf73	(+27423)
C11orf74	(-357)
C12orf55	(+32844)
C14orf1	(+6822)
C14orf159	(-7)
C16orf46	(-19), (+370)
C16orf54	(+45315)
C16orf80	(-20)
C17orf59	(+2410), (+3309)
C19orf53	(+20948), (+21226)
C1QTNF3	(+35427)
C1QTNF7	(+36987)
C1orf27	(-1)
C21orf62	(+35599)
C2CD2L	(-5191)
C2CD3	(+29522)
C3orf38	(+197)
C3orf52	(+40459)
C4orf46	(-7)
C6orf57	(-19768)
C7orf13	(+20100)
C7orf55	(+687)
C7orf55-LUC7L2	(-18089)
C7orf73	(-41103)
C9orf72	(-489)
CA14	(-662)
CACHD1	(+46250)
CACNB2	(-4460)
CACNG6	(+43722)
CAGE1	(-23558)
CALCRL	(+61)
CALD1	(-205), (+24938)
CALM1	(-13721)
CAMK1G	(-27254)
CAMK2D	(-1771)
CC2D1B	(+15027)
CCBE1	(+6942)
CCDC117	(-12604)
CCDC130	(-226)
CCDC167	(-351)
CCDC17	(+39245)
CCDC39	(-28540)
CCDC41	(+33708)
CCDC80	(-6112)
CCDC81	(-45246)
CCDC90B	(-6773)
CCL2	(-486)
CCL20	(-47350)
CCNJ	(+8)
CCT5	(+34346)
CDC40	(-82)
CDC42EP1	(+3164)
CDC42EP3	(-4290)
CDC45	(-477), (-172)
CDC7	(+571)
CDH13	(-20587)
CDH6	(-31806)
CDK5RAP3	(+31684)
CDKL4	(+26701)
CELA3B	(-32444)
CELF2	(+17646)
CELSR3	(-887)
CENPU	(-148)
CEP170	(+667)
CEP41	(+55)
CFL1	(+1180)
CGNL1	(-19589)
CHMP1B	(-10)
CHRNA1	(-23342)
CHST6	(+22577)
CITED2	(-31), (+5420), (+5815)
CLCF1	(-491)
CLDN10	(-47355)
CLDN23	(+42138)
CLEC4M	(+36871)
CLIP1	(+13421)
CLLU1	(+538)
CLP1	(+10727)
CMBL	(+23759)
CNGB3	(+40084)
CNN3	(-9787), (+1426)
COG3	(+46874)
COG7	(+42857)
COL12A1	(-7240)
COL17A1	(+9017)
COL21A1	(-30663)
COMMD1	(+21541)
COPZ1	(-248)
COPZ2	(+35048)
CORO1C	(+39774)
COX7A2	(+37032)
COX7C	(+23192)
COX8C	(-3156)
CPA1	(-35097)
CPA5	(+428)
CPA6	(+25103)
CRADD	(+21832)
CREBL2	(+49273)
CRYBA4	(+39257)
CSNK1A1	(+1331)
CSRP3	(+22580)
CST8	(+24368)
CTC1	(+27110)
CTF1	(+26688)
CTGF	(-1692), (-70)
CTNND1	(+17775)
CTR9	(+33739)
CTTNBP2NL	(+8337)
CUL5	(-11)
CWH43	(-31834)
CXCL14	(+13870), (+36056)
CXCL17	(-30865)
CXCR1	(-1828)
CYP1A1	(+1457)
CYP27C1	(+11690)
CYR61	(+3686)
CYTH2	(+636)
DACT1	(-30704)
DACT3	(-928)
DARS	(-40134), (-39870)
DDR1	(+24024)
DDX20	(+23564)
DDX50	(-29636)
2025-12-01	(+28649)
DEDD	(-236)
DENND5A	(+33472)
DGAT2L6	(-5606)
DHFRL1	(+178)
DLD	(+42087), (+42762)
DLL1	(-7935), (-7659)
DLST	(+4347)
DMRTA2	(+29492)
DMXL1	(+8176)
DNA2	(-24174)
DNAJB13	(-18852)
DNAJB6	(-26512)
DNAJC15	(+48881)
DOCK6	(-17560)
DRD1	(-4263)
DRD3	(+24272)
DSE	(-42282)
DUOX1	(+28240)
DUSP6	(-24), (+678), (+3234)
ECI2	(-33750)
EDAR	(-31124)
EDC3	(-28110)
EFEMP2	(+12454)
EFHC1	(-12678)
EIF3E	(-32)
EIF3F	(+16980)
EIF4B	(-25123)
EIF4E3	(-4376)
EIF4G2	(-49399), (+23247)
ELOVL5	(-116)
ELOVL6	(+14011)
ELP3	(+321)
ENO1	(+5095)
ENSA	(+19648)
ENSG00000182319	(-12882), (-12418)
ENSG00000257184	(+168)
ENSG00000261717	(-7745)
EOGT	(+3935)
EP300	(-162)
EPB41L2	(+33566)
EPCAM	(-33996), (-23996)
ERGIC2	(-110)
ERH	(+107)
ERI1	(+11977)
ERMN	(+1710)
ERN1	(-15731)
ESRRG	(-26760)
ESYT1	(-224)
ETFA	(-25090)
ETFDH	(-72)
ETNK2	(+43168)
ETS1	(+4695)
ETS2	(+6142)
ETV1	(-1573)
ETV5	(+11220)
ETV6	(-656)
EVI5L	(-46523)
EXOC5	(+72)
EXOSC2	(+7575)
EXOSC9	(-4782)
EXTL1	(-23234)
F12	(-16783)
F2RL1	(+12350)
FABP1	(+45169)
FADS1	(+19777)
FAM120A	(+28905)
FAM120B	(-8624), (-8348)
FAM126A	(-4855)
FAM189A1	(-41425)
FAM189A2	(-21339), (-20975)
FAM192A	(+11)
FAM19A4	(-11296)
FAM209B	(+21952)
FAM65B	(-25102)
FAN1	(+18531)
FANCM	(-114)
FAT2	(+21614)
FBXL18	(-11906)
FBXL19	(-1280)
FBXO11	(-981)
FBXO38	(+9487)
FBXO46	(+38405)
FCER1G	(-14471)
FEM1A	(-206)
FEN1	(+4748)
FER	(-4259)
FERD3L	(+23300)
FEZF2	(+7769)
FGD3	(+23077)
FGD4	(-47090)
FGF2	(-43255)
FGFBP3	(+29518)
FGL1	(-12350)
FIGN	(+900)
FKBP3	(-514), (+675)
FKBP7	(-51)
FLI1	(+15783)
FLT1	(-36408), (+39226)
FLYWCH1	(-6453), (-6103)
FLYWCH2	(+22360), (+22710)
FMO1	(-47263), (-37736)
FMO2	(+25445), (+34972)
FOXB2	(+18971)
FOXF2	(-40916)
FOXK2	(-25060)
FOXQ1	(+36478)
FRA10AC1	(-44499)
FRAS1	(+35541)
FRMD5	(-24624)
FRZB	(+48009)
FSBP	(+522)
FSTL1	(+18958), (+33740)
FUZ	(-364), (-73)
FXYD4	(-16477)
FZD2	(-867), (-329)
G3BP1	(-225)
GABARAP	(+33)
GALNT5	(-11028), (-10636)
GCNT1	(+9744)
GCNT4	(+23932)
GCSAM	(+6460)
GCSH	(+19140)
GDF9	(+51)
GFPT1	(+28159)
GGH	(+14008)
GGPS1	(-180)
GHRH	(+32301)
GINS1	(-8395), (+29449)
GJA1	(+2729)
GJD2	(+28369)
GLRX	(-36340)
GLS	(-19733)
GMEB1	(-19865)
GMPS	(-15990)
GNAT2	(-4509)
GNB1L	(-26493)
GNPTAB	(+5817)
GPR137	(-14252)
GPR19	(+23356)
GPR27	(-24299)
GPR37	(-45174)
GPR85	(-131)
GPR98	(-4239)
GPSM3	(-3714)
GRAMD3	(-10816)
GREB1L	(-21021)
GRHL2	(-32283)
GRHPR	(-7442)
GRIA3	(+46688)
GRIA4	(+3208)
GRK6	(-484)
GSAP	(-9495)
GSDMC	(-26594)
GSE1	(-29418)
GSN	(-38582), (-12785)
GSTK1	(+16125)
GTF2A1L	(-28901)
GTF2H4	(-76)
GTPBP10	(-48342)
GUCY1A2	(+49020)
GULP1	(-13534), (+11001)
H2AFX	(-6725)
H3F3C	(+42830)
HBP1	(+827)
HDAC2	(-23803)
HDAC9	(-643)
HDGF	(-14921)
HELLS	(-712)
HERPUD2	(+24078)
HES3	(-3715)
HEXIM1	(+553)
HEXIM2	(-12830), (+953)
HFE	(+16470)
HFE2	(-16539), (+8554)
HHAT	(+45137)
HIP1R	(-650)
HIST1H2AE	(-141), (+7443)
HIST1H2AG	(+6240)
HIST1H2BG	(-152), (+10575)
HIST1H3E	(-775)
HIST1H3J	(+17027)
HIST1H4C	(-87)
HIST1H4E	(+1439)
HIST1H4H	(-42361)
HIST1H4I	(-4)
HIST1H4L	(-254)
HIST2H2AB	(-256)
HIVEP1	(+947)
HMBOX1	(-436), (-18)
HMGN4	(-5391)
HMHB1	(-29365)
HMMR	(+42794)
HNRNPD	(-214)
HNRNPDL	(+222)
HNRNPL	(-104)
HNRNPUL1	(-385)
HOXA10	(-5539)
HPS1	(-9968)
HS3ST5	(-1626)
HSCB	(+18039)
HSD17B11	(+88)
HSPA13	(-126)
HSPG2	(-7280)
ICMT	(-4537)
ID3	(-2534)
ID4	(-32601)
IFI16	(-10077)
IFT122	(+46425)
IGBP1	(+38428)
IGF1R	(+22456)
IGFBP4	(+1929)
IGFBP7	(+28618)
IGJ	(-21704)
IKZF2	(-39395), (-37867)
ILDR2	(+22715)
ILF2	(-1)
ING4	(-65)
INTS4	(-481)
INTS9	(-422), (-4)
IP6K3	(-34564)
IPO4	(+19)
IQUB	(-24930)
IRF2BP2	(+2275)
IRGC	(-28768)
ISL2	(-165)
ITGB8	(+9944)
ITPRIP	(+4682), (+5311)
JAG1	(+244)
JARID2	(-38063), (-37676), (-37444)
KAAG1	(-43343)
KAT6A	(-9393)
KCNIP2	(+24991)
KCNJ6	(-4656)
KCNK2	(-27679)
KCNN2	(+1030), (+26728)
KCNV2	(+37982)
KCTD10	(+18519)
KCTD14	(+28135)
KDM1A	(-131)
KDM3A	(+283)
KDSR	(+27326)
KIAA0020	(+34533)
KIAA0408	(+38673)
KIAA0947	(-218)
KIAA1919	(-4800)
KIAA2013	(+18018)
KIF13A	(-35493)
KIF13B	(+33394)
KIF21A	(-820)
KIF3B	(-37309)
KIRREL	(-23650)
KLF3	(+2975)
KLF6	(+1247)
KLF7	(-895)
KLHL7	(+10323)
KNDC1	(-8555)
KNTC1	(-166)
KPNA1	(+16688)
KRT18	(+32071)
LAMB1	(+36412)
LARP7	(+11756)
LARS	(+28)
LAYN	(+21540)
LCA5	(-7759)
LCLAT1	(+10274)
LEMD2	(+7587)
LEPR	(+5274)
LFNG	(+4305)
LGALS2	(+16469)
LGI1	(-10814)
LGR4	(+28742)
LHFP	(+37404)
LIMCH1	(+2437)
LINC00998	(+30727)
LMCD1	(-2373)
LMTK3	(+43521)
LOH12CR1	(+27646), (+42293)
LPHN2	(+48716)
LRIG3	(+37543)
LRR1	(-12191)
LRRC17	(+20883), (+29405)
LRRC41	(+4751)
LRRC70	(-9052)
LRRN2	(-25517)
LRRTM2	(+41197)
LRTM1	(-26694)
LSM3	(+393)
LTBP1	(-20000)
LY6G5C	(-22729)
LYSMD3	(-24980)
LYST	(-43653)
LZTS1	(+35063)
LZTS2	(+13608)
MACF1	(+19520)
MALT1	(-31524)
MAP2	(+34831)
MAP2K4	(+26137)
MAP4K3	(+30037)
MAP7	(+23438)
MAPK1IP1L	(+748)
MAPKBP1	(-217)
MARCKS	(-146)
MAT2A	(-1380)
MAT2B	(-2204)
MBD2	(-22366)
MBIP	(+40806)
MBNL2	(+18273)
MCL1	(-30338)
MCUR1	(+19305)
MDC1	(-2217)
MDH1	(+25970)
MED25	(-4946), (-4655)
MEIS2	(-49491)
MEX3C	(+1591)
MEX3D	(+1249)
MFAP5	(-29879)
MFHAS1	(+9092)
MGAT1	(+23802)
MGEA5	(-159)
MID1	(+8872)
MLLT10	(-18333)
MLPH	(+3323)
MMACHC	(+171)
MMP10	0
MMS22L	(-207)
MNAT1	(+26047)
MOBP	(-82)
MOGS	(+7051)
MPC1	(+17591)
MPHOSPH6	(-12176)
MPHOSPH8	(+47958)
MRPL3	(-16)
MRPS23	(-131)
MRPS27	(-39)
MSANTD4	(-153)
MSR1	(-10128)
MSTO1	(+38501)
MTF2	(-85)
MTMR12	(-46449)
MUS81	(+47)
MXI1	(-44014)
MYADM	(-26920)
MYCL	(+2881)
MYH9	(+19213)
MYO1B	(+753), (+25519)
MYO3B	(+43945)
MYO9A	(-536)
MYPN	(+44617)
N4BP2L2	(-113)
NALCN	(+34107)
NARF	(+36049)
NASP	(+752)
NCKIPSD	(+22125)
NCLN	(-89)
NCOA3	(+6519)
NCOA4	(+7162)
NCOA5	(+15762)
NCOR2	(-17981)
NDFIP1	(-44673), (-44498)
NDUFA5	(+377)
NDUFS2	(+1511)
NDUFS5	(+430)
NEDD9	(-189), (+38247)
NEMF	(+166)
NEU1	(-880)
NEUROG1	(-29460), (-7274)
NFE2	(-29121)
NFIA	(-3749)
NFKBIZ	(-6751)
NHLRC3	(-253)
NHSL1	(-21439)
NINJ2	(+31398)
NKIRAS1	(-339)
NLRP12	(-18143)
NOD1	(+9288)
NOS1AP	(+22378)
NOTCH1	(-508)
NOTCH4	(+27447)
NPEPL1	(-22241)
NPPB	(-49474)
NPR1	(-7588)
NPY1R	(-77)
NPY5R	(-11163)
NR1D2	(-28206)
NR2C1	(-41392)
NR2F1	(-305)
NR2F2	(+9888)
NR3C2	(-34917)
NRP2	(-32005)
NRROS	(-6732)
NSUN3	(+129)
NT5C2	(-38088)
NTRK2	(+40028)
NUAK1	(+3731)
NUAK2	(+20168)
NUFIP1	(+19496)
NUFIP2	(-490), (-148)
NXN	(+2295)
OCIAD2	(-47585)
OGFRL1	(+46985)
OMG	(+17772)
OR2A4	(+22891)
OR2Y1	(-45928)
OR4D9	(+42555)
OR56B1	(-46720)
ORAI2	(-37604), (-37323)
OSR2	(-251), (+43871)
OTUD7B	(-40051)
P2RY12	(-9306), (-8626)
PAFAH2	(-389)
PAIP1	(+874)
PAK1IP1	(-78)
PAM	(-625)
PAMR1	(-23496)
PAQR8	(+45502)
PARP15	(+13229)
PARP16	(-9355)
PAX3	(+26150)
PAXBP1	(-260)
PBXIP1	(+27)
PCDH18	(-345)
PCM1	(-125)
PDCL3	(+41502)
PDP1	(-36458)
PDS5B	(-47515)
PDYN	(+21929)
PDZD7	(+18049)
PEBP4	(-26053)
PGRMC2	(-33045)
PGS1	(-12784)
PHF20	(-29643)
PHF23	(-3231)
PHIP	(-367), (+1270)
PHKA2	(-13287)
PHLPP1	(+36184)
PID1	(-2610)
PIF1	(+15563)
PIK3R3	(-333)
PIN4	(-114)
PIPOX	(-4240)
PJA2	(-248)
PLAGL1	(+6259), (+10007)
PLAUR	(-16892)
PLCB3	(+18540)
PLD1	(+18591)
PLEKHA3	(-1859)
PLEKHG2	(-583)
PLEKHG6	(+12497)
PLEKHJ1	(-2267)
PLK5	(+41850)
PLLP	(-15080)
PLN	(-5306)
PLOD2	(+26421)
PLSCR1	(-40510)
PLSCR5	(+20842)
PMVK	(-19086)
PNRC1	(-237)
POFUT1	(+32475)
POGZ	(+15454)
POLI	(-22250)
POLR1E	(-13473)
POLR3A	(-359)
POLR3E	(-97)
POLR3GL	(+14928)
POSTN	(+3527)
PPAP2B	(+35419), (+43993)
PPAPDC2	(-31157)
PPM1A	(+30351)
PPM1B	(-43024)
PPM1H	(-22519)
PPME1	(+21)
PPP4R1	(-29163)
PRCC	(-131)
PRDM14	(-3643)
PRDX1	(+21713)
PRKRIP1	(+32048), (+32329)
PRMT5	(+10317)
PRND	(-1687)
PRNP	(+33987)
PRR11	(-193)
PRR15	(+49510)
PRR16	(-9650)
PRRC2B	(-27159)
PRSS48	(+47299)
PRTG	(-43371), (+5338)
PRUNE2	(+17949)
PSIP1	(-41464), (-41123), (-308)
PSMB4	(+44477)
PSMD14	(+418)
PSMD6	(-40102)
PSTPIP2	(+29620)
PTCD2	(-67)
PTMA	(-41788), (-110)
PTPN12	(+1145)
PTPRB	(-27094)
PTPRM	(+11163)
PUM1	(+323)
PVRL3	(-24501)
PWWP2A	(-318)
PXDN	(+36404)
PXN	(-25831)
QPCTL	(+16)
QPRT	(+21654)
QRFP	(+46035)
RAB23	(+47903)
RAB30	(-62)
RAB3B	(+26813)
RABGAP1	(-9406)
RAD18	(-1520)
RAD9A	(-17724)
RAE1	(-4320)
RAG1	(+26468)
RALA	(-33654)
RALB	(+40379)
RALGPS2	(+1308)
RANBP6	(+233)
RARB	(-8026)
RASL10B	(-20513)
RASSF8	(+38742)
RBM23	(-84)
RBM39	(-389)
RBPJ	(-21476)
RBPMS	(+11302), (+21045)
RBPMS2	(-34518)
RCN1	(-18932), (+2077)
RCOR3	(-1939)
REC8	(+17089)
REPS1	(+10242)
REXO2	(+39463)
RFTN1	(-37223), (+32548)
RFX2	(+43680)
RGMB	(-1498)
RGS2	(-14205)
RGS5	(+35902)
RGS6	(-40299)
RHAG	(+29028)
RHO	(-42076)
RHOBTB2	(-33456)
RHOJ	(-112)
RHPN2	(+32319)
RIMKLB	(-5231)
RINL	(+27842)
RIPK1	(+7035)
RLBP1	(+23919)
RNASEH2B	(-15982)
RND3	(-61)
RNF144B	(+8195)
RNF20	(+3267)
RPEL1	(-14500)
RPL13A	(+8754)
RPL27	(-182)
RPN2	(+16696)
RPS11	(-66)
RPS12	(-90)
RPS18	(-15)
RPS24	(-3856)
RPS29	(-130)
RPS6KL1	(+37062)
RSF1	(-78)
RSPO2	(+10369)
RSRC2	(-83)
RSU1	(-36044)
RUNDC1	(+17730)
RUNX1T1	(+43754)
S100Z	(-18772)
S1PR4	(+6773)
SAC3D1	(-13184)
SACS	(+485)
SAE1	(+26807)
SALL1	(+7976)
SASH1	(-37418), (-86)
SC5D	(-43179)
SCAF4	(+1304)
SCAND3	(-2261)
SCD5	(+12646)
SCG2	(-41829)
SCN10A	(-40287)
SCUBE3	(-21840)
SCYL1	(-27416), (-26097)
SEMA3A	(-12350), (-6263)
SEPP1	(+44418)
SEPSECS	(+28316)
SERINC5	(+9936)
SERPINA1	(-6814)
SETD2	(+49774)
SEZ6	(-32362)
SF3B5	(-9495)
SFT2D1	(-22816)
SFXN1	(-29924)
SGOL1	(-36222), (+44253)
SH3BP4	(-24023), (-17757)
SH3RF1	(+19394), (+26735)
SH3RF2	(+11813)
SHC3	(-1647)
SHC4	(-197)
SHF	(-85), (+758), (+2531), (+43002)
SHH	(-808281)
SHQ1	(+38287)
SHROOM3	(+24325)
SIAH1	(+47038)
SIAH2	(-43061)
SIAH3	(-22007)
SIGLEC11	(-26195)
SIGLEC14	(-10267)
SIK2	(-40191)
SIRT4	(-10730)
SKA2	(-37)
SLC18A2	(+19361)
SLC18B1	(-15798)
SLC19A3	(-48492)
SLC25A16	(+31178)
SLC25A24	(+878)
SLC27A6	(+37295)
SLC2A12	(-3669), (-149)
SLC2A14	(+12257)
SLC2A5	(+18233)
SLC2A7	(-25138)
SLC33A1	(-168)
SLC39A10	(-43774), (+269)
SLC44A4	(+15215)
SLC5A3	(+11737)
SLC7A11	(-139), (+18924)
SLC8B1	(+34987)
SLCO5A1	(+1626)
SLFN12	(-414)
SLFN13	(+15227)
SLX4IP	(+31744)
SMAGP	(-49882)
SMARCA2	(-2901)
SMARCAD1	(-99)
SMC3	(-463)
SMCO3	(+10591)
SMYD1	(+15167)
SNAP23	(-3999)
SND1	(+32191)
SNRPC	(-30)
SNX15	(+312)
SNX31	(-18112)
SNX32	(+24594)
SOCS3	(-5779)
SORT1	(+14643)
SOST	(+38337)
SOX13	(+35231)
SOX21	(+5351)
SOX4	(-60)
SPARC	(+10279)
SPARCL1	(-14605)
SPATS2L	(+18585)
SPEN	(-32265), (-13615)
SPERT	(-23884)
SPG20	(-72)
SPO11	(+16931)
SPRED1	(-1031), (-407)
SPRY1	(-20600), (+19136)
SPRY4	(-162)
SRGAP1	(+49022)
SRP19	(-34820)
SRSF10	(-23061)
SRSF7	(+56)
ST3GAL5	(-46873)
STAM2	(-7634)
STAT5A	(+42022)
STEAP3	(+32138)
STK24	(-41454), (+45827)
STK3	(-1620)
STOML3	(-46999)
STON1	(+8313)
STOX1	(+44100)
STPG1	(+39478)
STX11	(-45414)
STX16-NPEPL1	(+18938)
STX5	(-9415)
STX6	(+716)
SULF1	(-2098), (+435)
SV2A	(+29712)
SYNCRIP	(-602)
TADA2A	(+47857)
TAF12	(-5910)
TAF13	(-95)
TATDN1	(+12986)
TBCA	(+2284)
TBCEL	(+47859)
TBX5	(+8692)
TCF4	(+46150)
TCF7L2	(-279), (+41), (+8287)
TCP11	(+44848)
TDGF1	(+48008)
TEAD4	(-47292)
TECTA	(-29193)
TEX9	(-13854)
TFAP2A	(+3033)
TFG	(+27970)
TGIF1	(+3608)
THAP2	(+933)
THBS1	(-1187)
THUMPD3	(-46068)
TIA1	(+53), (+333)
TJAP1	(+39426)
TKT	(-14188)
TLE1	(-28006)
TLE4	(+39567)
TLL2	(+4583)
TLR8	(+40205)
TM4SF1	(+7699), (+8583)
TM4SF18	(-36405), (-35521)
TMC1	(+3538)
TMEM107	(-11437), (-10538), (+3036)
TMEM131	(-32348)
TMEM139	(-5369)
TMEM155	(-31353)
TMEM167B	(-13706)
TMEM2	(-25068), (+7675), (+11970)
TMEM214	(+17931)
TMEM247	(+20825)
TMEM41B	(-126)
TMEM61	(-17952)
TMEM64	(-25018)
TMPO	(-24400), (-12337)
TMPRSS11B	(-27364)
TMSB4X	(-28285)
TNFRSF1A	(+18684)
TNIP3	(+49649)
TNKS1BP1	(+38510)
TNRC18	(-572)
TNRC6A	(+1334)
TPM1	(+2324)
TPR	(-543)
TRAF1	(-37084)
TRDMT1	(-17593), (-69)
TRIB2	(-32099), (+2123)
TRIM22	(+42)
TRIM41	(-4912)
TRIM45	(-7111)
TRIM66	(+479)
TRIM67	(+21173)
TRIM7	(-13206)
TRIM71	(-37030)
TRIP4	(+42749)
TRIT1	(-15626)
TRPC4	(-45066)
TRPV2	(+23206), (+23461)
TRUB1	(-20100)
TSC22D1	(-2746)
TSC22D2	(-38151)
TSEN15	(+11381)
TSKS	(-2345)
TSPAN1	(-42112)
TSPAN13	(-7680)
TSPAN16	(-16136)
TSPYL1	(-48173)
TSSK3	(+32589)
TSTD2	(+115)
TTBK2	(+29795)
TTC21A	(-42312)
TUBA1A	(+30)
TUBB	(-95)
TUBB2A	(-8790)
TULP3	(+21215)
TWIST1	(-4449)
TXK	(+6240)
TXNDC2	(-16132)
TXNIP	(-16637), (+16990)
UBC	(-2201), (-1978)
UBE2D2	(-17260)
UBL3	(-34083)
UBP1	(-393)
UBR5	(+8896)
UFC1	(-20848)
UFD1L	(-504), (-199)
UGP2	(+8292)
UGT1A5	(-12788)
UGT1A6	(+7338)
UGT3A2	(-6796)
UMPS	(-22662)
UNC5CL	(+41524)
UNC79	(+10816)
UNC80	(+46134)
UQCRC2	(+440)
UQCRQ	(+26)
USP22	(+49852)
USP28	(+12892)
USP3	(-20614)
USP32	(+6073)
USP54	(+34222)
USPL1	(+67)
UTP3	(-115)
UTRN	(-26219)
VAMP2	(-10388)
VCAN	(+4465)
VDAC1	(-48841)
VEPH1	(-29366)
VIM	(-26508), (-8984)
VIPAS39	(-3)
VPS13B	(-24953)
VPS37B	(+4553)
VPS45	(-16693)
VPS52	(-101)
VSTM1	(+27943)
WASF1	(-55)
WASF3	(+1362)
WBP1	(+30)
WBP11	(-51)
WDFY1	(+7701)
WDR36	(+491)
WDR48	(+13394)
WDR74	(+306)
WEE1	(-7409), (+39563)
WNT5A	(-22883)
WWP1	(+49156)
XPC	(+32)
XPNPEP1	(-11867)
YAE1D1	(+23453)
YIPF3	(+41)
YLPM1	(-176)
YPEL5	(+2771)
YTHDC1	(-39774)
YTHDF2	(+20219)
YY1AP1	(+39743)
ZBED3	(+689)
ZBED5	(+701)
ZBTB24	(-30627)
ZBTB26	(-103), (+18137)
ZBTB40	(+102)
ZBTB5	(-7063)
ZBTB6	(-33)
ZC3H10	(+9884)
ZCCHC6	(-75)
ZDHHC14	(-5864)
ZDHHC3	(+25689)
ZDHHC5	(-11)
ZEB2	(+10242)
ZFAND3	(-58)
ZFAND6	(-26233)
ZFC3H1	(+27)
ZFHX3	(-12927)
ZFHX4	(+19253)
ZFP36	(+5189)
ZFP36L1	(-214)
ZHX2	(-22468)
ZIC1	(-66)
ZIC4	(-5034)
ZKSCAN4	(+26940)
ZNF106	(-33729)
ZNF143	(-30)
ZNF184	(-30128), (-22733), (-6450)
ZNF195	(-67)
ZNF197	(-4011)
ZNF292	(-678)
ZNF311	(+22800)
ZNF366	(-48977), (+6127)
ZNF384	(+26305)
ZNF397	(-25945)
ZNF428	(+795)
ZNF473	(-38355)
ZNF518B	(+1985)
ZNF532	(-1528)
ZNF547	(+26170)
ZNF548	(-161)
ZNF576	(+22474)
ZNF608	(+47318)
ZNF624	(-141)
ZNF646	(-1198)
ZNF660	(+40013)
ZNF668	(-8169)
ZNF692	(-15544)
ZNF720	(-32)
ZNF747	(+296)
ZNF768	(-8462)
ZSCAN12	(-181)
ZSCAN2	(-494)
ZSCAN23	(+43552)
ZSCAN9	(-12013), (+9)
ZSWIM4	(-344), (-66)

## Sheet: ES genes targeted by ntTCF1-S
# GREAT version 4.0.4	Species assembly: hg19	Association rule: Two nearest genes: 50000 bp max extension, curated regulatory domains included
A3GALT2	(-43599), (-21419)
AADAT	(-20387), (+507)
AAED1	(+776)
AAGAB	(-6)
AAMDC	(-34)
AASDH	(-22926), (+349)
ABCA13	(+11540)
ABCF2	(-417)
ABHD10	(-21471)
ABHD12	(-8349)
ABHD16A	(+338)
ABHD17B	(-555)
ABI2	(-379), (+12666)
ABL1	(-12650)
ABLIM1	(+34286)
ACADL	(+47495)
ACAT2	(-33602), (+462)
ACCS	(-790)
ACCSL	(+17497)
ACER2	(+424)
ACO2	(-373)
ACPP	(+34058)
ACSL1	(+18248)
ACTB	(+4920)
ACTBL2	(-13294)
ACTL6A	(-35796)
ACTN4	(+45984)
ACTR1A	(-181)
ACTR2	(-140)
ACTR3	(-464)
ACVR1	(+35761)
ADAM19	(+6834)
ADAMTS1	(+26303)
ADAMTS6	(-58)
ADAP1	(-10407)
ADAR	(-19846)
ADCY10	(+8716)
ADK	(-116)
ADM	(+3105), (+18956)
ADNP	(-344)
ADO	(-18)
ADRA2C	(-12159)
ADRBK1	(-26358)
ADSL	(-14103)
AEBP2	(-1497)
AFF1	(+12983), (+13508), (+16162), (+24852)
AFM	(-30080), (-28557)
AFP	(+15440), (+16963)
AGA	(-42362)
AGBL5	(-796)
AGPAT1	(-1220), (-737)
AGRP	(-37830)
AHCYL1	(-24483)
AHNAK	(-27097), (+38062)
AHSA1	(-422)
AIF1	(+4803)
AKAP1	(-12692)
AKIRIN2	(-21249), (-192)
AKR1B1	(-21832)
AKR1B10	(-46618)
AKR1E2	(+23670)
AKT1S1	(+509)
ALDH7A1	(+43)
ALDOB	(-23351)
ALOX12B	(+27266)
ALOX15B	(+21420)
ALPK2	(-10905), (+43998)
ALS2CR11	(-23227)
AMACR	(-241)
AMBRA1	(+36614)
AMD1	(+1591)
AMH	(-9340)
AMOTL2	(-34671), (+40837)
AMPD2	(-3088)
ANAPC15	(-64), (+359)
ANAPC5	(-47275)
ANGPT1	(+2769)
ANGPTL2	(+46983)
ANK2	(+28131)
ANKFY1	(+48308)
ANKRD12	(-29773)
ANKRD13A	(+43857)
ANKRD33	(-31932)
ANKRD46	(+11984), (+49546)
ANKRD50	(-26478)
ANO10	(+15643)
ANO4	(-15432)
ANO6	(+16767)
ANP32E	(-20388), (-30)
ANXA2	(+6759), (+23224)
ANXA4	(+31383)
ANXA5	(-14689)
AP2A1	(-1485)
AP2S1	(-24409)
AP3B1	(-46861)
AP3M1	(-50)
AP3M2	(-29006), (-127)
AP4M1	(+130)
AP5M1	(+27)
APH1A	(-13359)
APH1B	(-20958)
API5	(-122)
APLNR	(-46455), (-40789)
APOA2	(-2347)
APOH	(+19691)
APOL3	(+15454)
APOM	(-2500)
AQR	(+49755)
ARF4	(-263)
ARGLU1	(-49596)
ARHGAP10	(+22256)
ARHGAP12	(-16241)
ARHGAP18	(-81)
ARHGAP31	(+15806)
ARHGAP35	(-43275)
ARHGAP42	(+284)
ARID1A	(-2877)
ARID1B	(-3402), (-2993)
ARID2	(-2050), (-724)
ARID4B	(-173)
ARID5B	(+336)
ARIH1	(-42)
ARL11	(+36525)
ARL2BP	(-170)
ARL4A	(+28655)
ARL4C	(+2603), (+47601)
ARL4D	(-30954)
ARL6	(-45124)
ARL6IP4	(-5448)
ARMC1	(-236)
ARMC9	(-18545)
ARPC3	(-17914)
ARRDC3	(+3290), (+44168)
ART3	(-1750), (+12683)
ARX	(+16214)
ASB16	(+16133)
ASB5	(+30056)
ASF1A	(-137)
ASIP	(-3651)
ASNA1	(-68)
ASPN	(-34759)
ATAD2	(-305)
ATF6	(-15899)
ATF7	(-32750)
ATF7IP	(+19458)
ATMIN	(+41027)
ATN1	(+1518), (+19546)
ATOH7	(-39395)
ATP5G2	(+17168)
ATP5L2	(+25340)
ATP5O	(-31926)
ATP5S	(+22919)
ATP6V1E2	(+19546)
ATP6V1G1	(-4107), (-3902)
ATP8B4	(-29281)
ATXN3L	(+36304)
AUH	(+957)
AURKB	(-10336)
AVIL	(-20741)
AXL	(+44743)
AZIN1	(-45265), (-41736)
B3GALTL	(-37444)
B3GNT3	(-32594)
BACE2	(-33766)
BAG2	(+2051)
BAG6	(-271)
BARHL2	(-4410)
BBC3	(+5186)
BBIP1	(-75)
BCAT1	(-43982)
BCL2	(-20056)
BCL2L1	(+10061)
BCL9	(+48), (+26750)
BET1	(+22851), (+27931)
BFAR	(+1)
BFSP1	(-174)
BFSP2	(-25124)
BGLAP	(-16401)
BHLHE40	(+7857)
BHMT	(+34811)
BICD1	(+13296), (+32871)
BIN2	(+3392)
BLID	(+46035)
BMPER	(-31122)
BMPR1A	(+38895)
BMPR2	(-1119), (+24211)
BNC1	(-26160)
BOC	(+30577)
BPHL	(-43233)
BRAT1	(+31599)
BRIP1	(-34465)
BRWD1	(-34823)
BSPH1	(+28768)
BTBD10	(+28631)
BTBD11	(-11975)
BTBD3	(+937)
BTG1	(-43), (+8575)
BTN1A1	(+31793)
BTN3A2	(-37336)
BTRC	(-172)
BUB3	(-96)
BZW2	(+97)
C10orf115	(+34729)
C10orf129	(+36083)
C11orf58	(+90)
C11orf65	(+80)
C11orf73	(+2)
C11orf74	(-357)
C12orf55	(+32844)
C12orf57	(-18042), (-14)
C12orf65	(+28454)
C14orf159	(-7)
C16orf46	(-19), (+370)
C16orf80	(-20)
C17orf59	(+2410), (+3309)
C18orf32	(-78)
C18orf54	(+30313)
C19orf43	(-2296)
C19orf53	(+20948), (+21218)
C1QL2	(-37686)
C1QTNF3	(+35563)
C1QTNF7	(+36987)
C1orf27	(-1)
C1orf51	(-471)
C21orf62	(+35599)
C2CD2L	(-5191)
C2CD3	(+29522)
C3orf38	(+197)
C3orf52	(+40459)
C4orf46	(-7), (+962)
C6orf211	(+114)
C6orf57	(-19768), (+34125)
C7orf13	(+20100)
C7orf43	(-10054)
C7orf73	(-41103)
C8orf44	(-273)
C9orf135	(+3808)
C9orf72	(-489)
CA12	(+19973)
CA14	(-21020), (-662)
CAB39L	(-42290)
CABYR	(-10)
CACHD1	(+46250), (+48129)
CACNA2D1	(+1492)
CACNB2	(-4460)
CACNG6	(+43722)
CACYBP	(-376)
CAGE1	(-23558)
CALCRL	(+61), (+39320)
CALD1	(-205), (+24938)
CALM1	(-13721)
CAMK1G	(-27254)
CAMK2D	(-1771)
CAPNS1	(-11577)
CAPRIN1	(-228)
CAPS2	(-4437)
CARS2	(-6788)
CASC4	(+37011)
CAV1	(-2297)
CAV2	(+23098)
CBR1	(+27171)
CBR3	(-37800)
CBX5	(-455), (+339)
CBX7	(-22145)
CC2D1B	(+15027)
CC2D2A	(-48916), (+9449)
CCAR1	(-136)
CCAR2	(-7092)
CCBE1	(+6942)
CCDC117	(-12639)
CCDC130	(-226)
CCDC132	(-32)
CCDC167	(-373)
CCDC169-SOHLH2	(-1020)
CCDC170	(-41629)
CCDC174	(-164)
CCDC39	(-28529)
CCDC41	(+33679)
CCDC47	(+31765)
CCDC60	(+28893)
CCDC64	(-48831)
CCDC77	(+24)
CCDC80	(-6112)
CCDC85B	(+1478)
CCDC88A	(+10492)
CCDC90B	(-6773)
CCL2	(-486)
CCL20	(-47354)
CCNB1IP1	(-3644)
CCNDBP1	(-49717)
CCNG1	(-253)
CCNG2	(+20249)
CCNJ	(+8)
CCPG1	(-362)
CCT2	(-1)
CCT5	(+34346)
CD109	(+38440)
CD200	(+21882)
CD248	(-11614)
CD2BP2	(-51)
CD44	(+12834)
CDC14B	(-34675)
CDC42	(+22211)
CDC42EP1	(+3164)
CDC42EP3	(-4290), (+15017), (+16970)
CDC42SE1	(+9989)
CDC45	(-477), (-172)
CDH11	(+2168)
CDH2	(+22060)
CDH6	(-31806)
CDHR3	(+46548)
CDK12	(-685)
CDK14	(-47462)
CDK2	(+7213)
CDK2AP1	(+10770)
CDK5RAP3	(+31684)
CDK6	(-1657)
CDKAL1	(+49094)
CDKL2	(-42780)
CDKL4	(+26701)
CDKN1A	(-11481)
CELA3B	(-32444)
CELF3	(-270)
CELSR3	(-887)
CENPT	(-10599)
CENPU	(-148)
CENPV	(+1059)
CEP112	(-17857)
CEP170	(+667)
CEP250	(-499)
CEP41	(+55)
CEP57	(-597)
CEP63	(+70)
CERS5	(-2954)
CFL1	(+1180)
CGNL1	(-19589)
CHCHD6	(-19916)
CHD2	(+4378)
CHD4	(-10563)
CHD6	(-31)
CHD8	(-5631)
CHD9	(+703)
CHIC2	(+48833)
CHMP1B	(-10)
CHMP4B	(-131)
CHMP7	(+2795)
CHORDC1	(-20361)
CHPF2	(-4916)
CHRNA1	(-23342)
CHST10	(+36228)
CHST6	(+22577)
CHSY1	(+8806)
CIRBP	(-9846)
CITED2	(-31), (+5420), (+5807)
CITED4	(+37220)
CLCF1	(-491)
CLDN10	(-47355)
CLDN23	(+42164)
CLIP1	(+13421)
CLLU1	(+538), (+42601)
CLMP	(+6621)
CLN6	(-27636)
CLP1	(+10727)
CMBL	(-45367), (+23759)
CMSS1	(-253)
CNGA3	(+48725)
CNGB3	(+40084)
CNN3	(-9787), (+1426)
CNOT8	(-273)
CNP	(+44494)
COG3	(+46874)
COG7	(+42841)
COL12A1	(-7240)
COL15A1	(+34935)
COL17A1	(+9017)
COL1A1	(+23257)
COL21A1	(-30663)
COL5A3	(+23329)
COMMD1	(+21527)
COPB1	(-113)
COPB2	(+30672)
COPS3	(-124)
COPZ2	(+35048)
COQ5	(-55)
CORO1C	(+39774)
COTL1	(-4213)
COX19	(+10495)
COX7A2	(+37032)
COX8C	(-3156)
CP	(+23229)
CPA1	(-35097)
CPA5	(+428)
CPA6	(+25103)
CPEB4	(+28038)
CRADD	(+21832)
CREBL2	(+49273)
CRYBA4	(+20882), (+39257)
CSF1	(+49570)
CSNK1A1	(+1331)
CSNK1A1L	(-1132)
CSNK2A1	(-140)
CSRNP2	(-84)
CSRP1	(-3712)
CSRP2	(+695)
CSRP3	(+22580)
CST8	(+24368)
CTAGE6	(+20465)
CTAGE9	(-33495)
CTC1	(+27110)
CTDSP2	(+9527)
CTF1	(+26688)
CTGF	(-1692), (-70)
CTH	(-99)
CTIF	(+6732)
CTNND1	(+17775), (+39042)
CTR9	(+33739)
CTTNBP2NL	(-98), (+8337)
CUL5	(-11)
CWH43	(-31834)
CXCL11	(-36763)
CXCL12	(-15784)
CXCL14	(+13870), (+36056)
CXCL17	(-30913)
CYP1A1	(+1457)
CYP27A1	(+23961)
CYP27C1	(+11690)
CYR61	(+3686), (+26709)
DAB2	(-142)
DACT1	(-30704)
DACT3	(-928)
DAGLB	(+808)
DARS	(-39870)
DARS2	(+43662)
DCAF4	(-32129)
DCAF5	(-38298)
DCAF6	(-533)
DCBLD1	(+30672)
DCN	(+26968)
DDAH1	(-37768)
DDR1	(+2136), (+2411), (+24024)
DDX10	(-32528)
DDX17	(-132)
DDX20	(+23564)
DDX21	(+32548)
DDX23	(-618)
DDX50	(-29636)
DDX52	(+33888)
2025-12-01	(-22969), (+28649)
DEDD	(-236)
DENND1A	(+35969)
DENND4A	(-40689)
DENND5A	(+33472)
DESI2	(-37882)
DGAT2L6	(-5606)
DGKA	(-2895)
DHFRL1	(+178)
DHRS3	(+1667)
DHX16	(-14292)
DHX30	(-13700)
DHX34	(+42449)
DHX8	(-44)
DIMT1	(-8650)
DIS3L	(-15328)
DISP1	(-27)
DKK4	(+38742)
DLD	(+42087), (+42762)
DLEU1	(-36)
DLL1	(-7935), (-7659)
DLST	(+4347)
DMRTA2	(+29477)
DMTF1	(-22976)
DMXL1	(+8176), (+34652)
DNA2	(-24174)
DNAH1	(+23420)
DNAH2	(-236)
DNAJB13	(-18852)
DNAJB4	(-25648)
DNAJB6	(-26512)
DNAJC14	(+968)
DNAJC15	(+48881)
DNM1L	(+28)
DNM2	(-470)
DOCK4	(-102)
DOCK6	(-17560)
DPF3	(-102)
DPM1	(+26993)
DPP3	(-86)
DPP4	(-106)
DPYSL3	(-12579), (+41853)
DRD1	(-4263)
DRD3	(+24272)
DSE	(-42282)
DSTN	(-38320)
DUOX1	(+28240)
DUSP1	(+5829)
DUSP11	(+42702)
DUSP12	(+625)
DUSP6	(-24), (+678), (+3234)
DYNC1I2	(+244)
E2F2	(-24921), (-459)
E2F3	(-342)
E2F7	(-352)
EBPL	(+26651)
ECI2	(-33750)
ECM2	(+18790)
EDAR	(-31124)
EDC3	(-28110)
EDC4	(-14966)
EEF1A1	(-145)
EEF1G	(+41)
EFEMP2	(+12454)
EFHB	(-12710)
EFHC1	(-12678)
EFNB3	(+11916)
EGR3	(-301)
EHD2	(-15180)
EIF1B	(-16832)
EIF2AK3	(+26317)
EIF3D	(-16)
EIF3E	(-32)
EIF3F	(+16980)
EIF4B	(-25123)
EIF4E3	(-4377)
EIF4G2	(-49399), (+23247)
EIF5B	(-198)
ELF2	(-1262), (+23336)
ELL	(-272)
ELMOD1	(+34395)
ELOVL5	(-116)
ELOVL6	(+14011)
ELP3	(+321)
EMC4	(-22)
EMC9	(-165)
ENO1	(+5095)
ENOX2	(-211)
ENSA	(+19648), (+24659), (+24906)
ENSG00000115128	(-7571)
ENSG00000143674	(+39587)
ENSG00000167674	(-423)
ENSG00000182319	(-12882), (-12418)
ENSG00000183291	(+32)
ENSG00000232850	(-29928), (-29513)
ENSG00000256206	(+20379)
ENSG00000257184	(+168)
ENSG00000259164	(+12916)
ENSG00000261717	(-7745)
ENSG00000268643	(+11961)
ENSG00000273217	(+13015)
EOGT	(+3935)
EPB41	(+39996)
EPB41L2	(+33566)
EPCAM	(-23996)
EPHA2	(-19)
EPPIN-WFDC6	(-30998)
EQTN	(-36362)
ERGIC2	(-110)
ERH	(+107)
ERI1	(+11977)
ERMN	(+1710)
ERN1	(-15739)
ERV3-1	(-94)
ESM1	(-7952)
ESR2	(-44511)
ESRRG	(-26760)
ESYT1	(-10068), (-224)
ETFA	(-25090)
ETFDH	(-72)
ETNK2	(+43170)
ETS1	(+4734)
ETS2	(+6142)
ETV1	(-1577), (-601)
ETV4	(-28)
ETV5	(+1324), (+11220)
ETV6	(-656)
EXD2	(-87)
EXOC5	(+72)
EXOC6B	(-33957)
EXOSC1	(+18283)
EXOSC2	(+7575)
EXOSC9	(-4812)
EXPH5	(-38850)
EXT1	(+2577), (+32302), (+34548)
EXTL1	(-23234)
EYA3	(+60)
EZR	(-34233)
F2RL1	(-11505), (+12350)
FABP1	(+45169)
FADS1	(+19777)
FAM120A	(+28905)
FAM120B	(-8624), (-8348)
FAM124B	(-31813)
FAM126A	(-4855)
FAM13B	(-44225)
FAM154A	(-16043)
FAM167A	(+28035)
FAM168A	(-403)
FAM169A	(+49833)
FAM170A	(-46299)
FAM171A1	(+26084)
FAM171B	(+25039)
FAM174A	(-124)
FAM189A1	(-41425)
FAM189A2	(-21339), (-20989)
FAM189B	(+10453)
FAM192A	(+11)
FAM19A4	(-11296)
FAM209B	(+21952)
FAM220A	(-128)
FAM26D	(+4807)
FAM26F	(-29191)
FAM46A	(+44159)
FAM46B	(+13147)
FAM65A	(-8084)
FAM65B	(-25102)
FAM76B	(-73)
FAM96A	(+7)
FAM98A	(+15638)
FAN1	(+18531)
FANCC	(+795)
FANCM	(-114)
FASLG	(+45606)
FAT1	(-440)
FAT2	(+21614)
FAT3	(-39925), (+49699)
FAT4	(+41325)
FAXDC2	(-7073)
FBF1	(-18483)
FBLIM1	(-3689)
FBXL18	(-11991)
FBXL19	(-1280)
FBXO11	(-981)
FBXO3	(-28319)
FBXO31	(-4669)
FBXO34	(+35836)
FBXO38	(+9487)
FCER1G	(-14471)
FCHO1	(+14798)
FEM1A	(-206)
FEM1B	(-20425)
FEN1	(+4748)
FER	(-4259)
FERD3L	(+23300)
FEZF1	(-24901)
FEZF2	(+7778)
FGD3	(+23077)
FGD4	(-47090)
FGD6	(-33)
FGF2	(-43255), (+1850)
FGFBP3	(+22281), (+29518)
FGFR1OP	(-10261)
FGL1	(-12350)
FH	(-133)
FIGN	(+900)
FKBP14	(-118)
FKBP3	(-514)
FKBP7	(-51)
FKBP8	(+21261)
FKBP9	(-15554)
FKBPL	(-73)
FLI1	(+15783)
FLOT1	(+21214)
FLT1	(+39226)
FLYWCH1	(-6453)
FLYWCH2	(-447), (+22360)
FMNL3	(-34003)
FMO1	(-47263), (-37736)
FMO2	(+25445), (+34972)
FNDC3A	(+45475)
FOCAD	(-11334)
FOLR3	(-22881)
FOSL1	(+8644)
FOXB2	(+18971)
FOXF2	(-40916)
FOXJ2	(-6364)
FOXK2	(-25060)
FOXO3	(+28659)
FOXQ1	(+36478)
FOXRED1	(-15)
FRA10AC1	(-44499)
FRAS1	(+35541)
FRMD5	(-24624)
FRY	(-5274)
FRZB	(+48009)
FSBP	(+522)
FSTL1	(-47714), (+18961), (+33740)
FUBP1	(-120), (+747)
FUT5	(-323)
FUZ	(-364), (-73)
FXYD4	(-16477)
FZD2	(-867), (-292)
FZD3	(-4053)
FZD7	(-2770), (+30098)
G3BP1	(-225)
G3BP2	(+473)
GABARAP	(+33)
GADD45A	(+115)
GADD45G	(-164)
GAL3ST4	(+11)
GALNT5	(-11028), (-10636)
GANC	(+1940)
GARS	(-45648)
GBA	(-264)
GCNT1	(+9744)
GCNT4	(+23932)
GCSAM	(-3991), (+6460)
GCSH	(+19140)
GDF11	(+3740)
GDF5	(-83)
GDF9	(+51)
GFM2	(-49634)
GFPT1	(+28159)
GFRAL	(-49583)
GGA1	(-15783)
GGACT	(-46789)
GGCT	(-44189)
GGH	(+14008)
GGPS1	(-180)
GHITM	(-65)
GHRH	(+32301)
GINS1	(-8395), (+29449)
GJA1	(+2729)
GJD2	(+28369)
GJD3	(-46519)
GJE1	(+14030)
GLI3	(+14628)
GLIPR1L1	(-190)
GLRA1	(+21427)
GLRX	(-36340)
GLRX3	(-8439)
GLS	(-19733)
GLTPD2	(+7117)
GLTSCR1	(-7681)
GMEB1	(-19865)
GMPS	(-15990)
GNAI1	(-6830)
GNAI3	(+15784)
GNAT2	(-4509), (+48662)
GNB1L	(-26493)
GNPTAB	(+5817)
GOLGB1	(-124)
GOLPH3L	(-304)
GORAB	(+31013)
GPBP1	(-40468)
GPC6	(-2124), (-781)
GPN3	(+400)
GPR108	(-283)
GPR113	(+19299)
GPR116	(+45836)
GPR128	(-47750)
GPR137	(-14252)
GPR144	(-35670)
GPR19	(+23356)
GPR27	(-24298)
GPR37	(-45174)
GPR85	(-131), (+10830)
GPR98	(-4239)
GPSM3	(-3719)
GPX5	(+16837)
GRAMD3	(-10816)
GRB2	(+24499)
GREB1L	(-32383), (-21021)
GRHL2	(-32283)
GRHPR	(-7442)
GRIA1	(+28189)
GRIA3	(+46688)
GRIK4	(-10103)
GSAP	(-9495), (+2187)
GSDMC	(-26621)
GSE1	(-29418)
GSK3A	(-578)
GSK3B	(-1227)
GSN	(-38582), (-12785)
GSTK1	(+16125)
GTF2A1L	(-28901)
GTF2H4	(-21964), (-21689), (-76)
GTPBP10	(-48342)
GUCD1	(-280)
GUCY1A2	(+49020)
GUCY2F	(+8898)
GULP1	(-13534), (+11001)
GXYLT2	(+1119)
GZF1	(+29691)
GZMK	(-30638)
H2AFV	(-211)
H2AFX	(-6725)
H3F3B	(-176)
H3F3C	(-21297), (+42830)
HAUS4	(+26614)
HBP1	(-292), (+827), (+4397)
HDAC2	(-23803), (+1285)
HDAC9	(-643)
HDGF	(-14921)
HEBP2	(-49)
HELB	(-32628)
HELLS	(-712)
HEPACAM2	(-5784)
HERPUD2	(+24078)
HES3	(-3715)
HEXIM1	(+553)
HEXIM2	(-12830), (+934)
HFE	(+16470)
HFE2	(-30376), (-17698), (-16539), (+8554)
HGD	(+4170)
HHAT	(+45157)
HIP1R	(-650), (+36864)
HIPK1	(+47385), (+49285)
HIST1H1A	(-2548)
HIST1H1E	(+1723)
HIST1H2AE	(-159), (+7443)
HIST1H2AK	(+926)
HIST1H2AL	(-87)
HIST1H2BD	(-92)
HIST1H2BG	(-134), (+10575), (+11274)
HIST1H2BH	(+17666)
HIST1H2BK	(+7472)
HIST1H2BN	(+26507)
HIST1H3A	(-130)
HIST1H3E	(-775)
HIST1H3G	(+2067)
HIST1H4C	(-87)
HIST1H4E	(+740), (+1439)
HIST1H4H	(-42361)
HIST1H4I	(+71)
HIST1H4K	(-5886)
HIST2H2AA3	(-2726)
HIST2H2AA4	(-5439)
HIST2H2AB	(-256)
HIST2H2AC	(-233)
HIST2H2BE	(-60)
HIVEP1	(+947)
HK1	(+48804)
HKDC1	(-40032)
HLTF	(-27955), (-87)
HMBOX1	(-388), (-18)
HMGN1	(+558)
HMGN3	(+15684)
HMGN4	(-5391)
HMHB1	(-29365)
HMMR	(+42794)
HMX2	(+6059)
HNMT	(+258)
HNRNPA1	(-198)
HNRNPA3	(-127)
HNRNPD	(-214)
HNRNPDL	(+245)
HNRNPH3	(+825)
HNRNPL	(-104)
HNRNPUL1	(-385)
HORMAD1	(+23548)
HOXA10	(-5539)
HPCAL4	(-3507)
HPS1	(-9968)
HPS3	(-42967), (-15099)
HS1BP3	(+15165)
HS3ST5	(-1626)
HSCB	(+18004)
HSD17B11	(+88)
HSD17B3	(-42472)
HSP90AA1	(+33486)
HSP90B1	(-272)
HSPA13	(-126)
HSPA1L	(+231)
HSPB11	(-36602)
HSPG2	(-7280)
HSPH1	(-565)
IBTK	(-876), (-176)
ICMT	(-4537)
ID1	(-9476)
ID3	(-2534), (+3652), (+28114)
ID4	(-32601)
IFI16	(-10077)
IFT122	(+46425)
IGBP1	(+38428)
IGF1	(+1840)
IGF1R	(-1871), (+22456)
IGF2BP2	(+17249)
IGFBP4	(+1929)
IGFBP7	(+28618)
IGFL2	(-14486), (-14244)
IGFL3	(-8864), (-8622)
IGJ	(-21704)
IKZF2	(-39395), (-37867)
IL17A	(+3752)
IL18BP	(+41948)
IL9	(-49360)
ILDR2	(+22715)
ILF2	(-7)
ILF3	(-262)
IMMP1L	(+37653)
IMPG2	(+48717)
ING1	(-2037)
INPP4A	(-49978)
INTS2	(+30030)
INTS4	(-481)
INTS9	(-422), (-52)
IP6K2	(-32)
IP6K3	(-34564)
IPO11	(-6301)
IPO4	(+19)
IQCH	(-89)
IQUB	(-24912), (+30530)
IRAK4	(+3838)
IREB2	(-68)
IRF2BP2	(-1956), (+2275)
IRF2BPL	(-16055)
IRF3	(-11042), (-10638)
IRGC	(-28768)
IRGQ	(-185)
ISCA1	(-45833)
ISL2	(-165)
ITFG2	(+12594)
ITGA6	(+7405)
ITGB1	(-572)
ITGB8	(+9944)
ITPRIP	(+4682), (+5311)
JAG1	(+244)
JAM2	(+19402)
JARID2	(-38063), (-37676), (-37444), (+18696)
KANK1	(-25541)
KANSL1L	(-6613)
KAT6B	(+37000)
KATNBL1	(-14898)
KBTBD2	(-49954)
KCMF1	(-12659)
KCNAB2	(+7181)
KCNG3	(-1034)
KCNH3	(-49309)
KCNIP2	(+24991)
KCNK2	(-27679)
KCNN2	(+1045), (+26728)
KCNQ4	(+41114)
KCNV2	(+37982)
KCTD1	(-26159)
KCTD10	(+18491)
KCTD14	(+28135)
KDM1A	(-131)
KDM2B	(-9821), (+3880)
KDM3A	(+283)
KDM4A	(+10512)
KDM5B	(-1411)
KDM6B	(-2888)
KDSR	(+27326)
KHDRBS1	(+47332)
KHSRP	(-644)
KIAA0020	(+31285), (+34533)
KIAA0408	(+38673)
KIAA0947	(-218)
KIAA1161	(+47196)
KIAA1279	(-55)
KIAA1919	(-4800)
KIAA2013	(+16712), (+18018)
KIF13A	(-35493)
KIF13B	(+33394)
KIF20B	(-49)
KIF21A	(-820)
KIF2C	(-10395), (-8677)
KIRREL	(-23650)
KLF3	(+2975)
KLF6	(+1247), (+23150)
KLF7	(-895)
KLHL21	(-1463)
KLHL36	(-26235)
KLHL5	(+70)
KLHL7	(+10323)
KMO	(-12240)
KNDC1	(-8555)
KNTC1	(-166)
KPNA1	(+16696)
KPNA2	(-1476)
KPNA7	(+44885)
KREMEN1	(-32331)
KRT18	(+32071)
KRT6B	(-2490)
KRT6C	(+19169)
L3MBTL2	(-22125)
LAMB1	(+36412)
LAMC2	(-5363)
LAMTOR1	(-9034)
LAMTOR2	(-60)
LARP7	(+11756)
LARS	(+26)
LASP1	(-1971), (+14014)
LAYN	(+21540)
LCA5	(-7759)
LCLAT1	(+10274)
LCOR	(+881), (+11890)
LDLRAD1	(+35599)
LDLRAD3	(-24550)
LECT1	(+2005)
LECT2	(+9847)
LEMD2	(+7587)
LEPR	(+5274)
LFNG	(+4286)
LGALS2	(-12612), (+16469)
LGI1	(-10814), (+32819)
LGR4	(+27813), (+28742)
LHFP	(+37404)
LIMCH1	(+2437)
LIN28B	(+12349)
LINC00998	(+30727)
LINGO3	(-35817)
LITAF	(+5067)
LMAN1	(-27220)
LMCD1	(-2373)
LMNA	(-28280), (+9131)
LMO4	(-23), (+2798)
LMO7	(+42913)
LMOD2	(-11483)
LOH12CR1	(+27646), (+42331)
LONRF2	(+36699)
LPAR5	(+18499)
LPHN2	(+4017), (+48716)
LRFN3	(-3912)
LRIG3	(+37543)
LRP2	(-2074)
LRR1	(-12191)
LRRC17	(+20883), (+29405)
LRRC41	(+4751)
LRRC70	(-9052)
LRRTM2	(-9983), (+41197)
LRTM1	(-26694)
LRTOMT	(-39325)
LSG1	(+38989)
LSM2	(-7850)
LSM7	(+779)
LTBP1	(-20000)
LTBR	(-7182)
LUM	(-44324)
LY6G5C	(-22729)
LYRM2	(-29581)
LYRM4	(+19485)
LYSMD1	(-98)
LYSMD3	(-24980)
LYST	(-43653)
LZTS1	(+35063)
LZTS2	(+13608)
MACF1	(+19520), (+21413)
MAD2L1BP	(+552)
MAF	(-1601)
MAK	(+37073)
MALT1	(-31524)
MAMSTR	(-5343)
MAP1B	(+1833)
MAP1LC3B	(-3374)
MAP2	(+34831)
MAP2K4	(+26137)
MAP2K5	(+6299)
MAP3K9	(-8271)
MAP4K2	(+24362)
MAP7	(+23438)
MAPK14	(-62)
MAPKAPK5	(+26279)
MAPKBP1	(-217)
MAPRE2	(-35179)
2025-03-06	(-374)
MARCKS	(-146)
MAST1	(-2124)
MAT2A	(-1380)
MAT2B	(-2204)
MBD2	(-22366)
MBD5	(-107)
MBIP	(+40806)
MBNL2	(+18273)
MCCC1	(-84)
MCFD2	(+26608)
MCL1	(-30338), (-25327), (-25080)
MCM4	(-140)
MCM7	(+253)
MDC1	(-2217), (+438)
MDN1	(+2079)
MECR	(+48722)
MED1	(-10068)
MED17	(+106)
MED19	(-161)
MED24	(-131)
MED25	(-4946), (-4655)
MEGF11	(-24472)
MEGF8	(-217)
MEIS2	(-49491)
MEIS3	(+27558)
MELK	(-16833)
MET	(+34614)
METTL16	(-51)
METTL9	(-29)
MEX3A	(-4429)
MEX3B	(+1060)
MEX3C	(-637), (+1591)
MEX3D	(+1248)
MFAP5	(-29879)
MFHAS1	(-20519), (+9092)
MGAT1	(+23802)
MGEA5	(-159)
MGMT	(+27695)
MICU2	(+20452)
MID1	(+8872)
MIDN	(+986)
MKKS	(-904)
MKRN1	(+23574)
MLLT10	(-18365), (-9525)
MLLT11	(+2578)
MLLT3	(-24432)
MLPH	(+3323)
MMP10	0
MMS22L	(-207)
MNAT1	(+26047)
MOB1B	(+21760)
MOBP	(-64)
MPC1	(+17591)
MPC2	(-245)
MPHOSPH6	(-12176)
MPHOSPH8	(+47958)
MRAP2	(+18917)
MRPL3	(-16)
MRPL47	(-25)
MRPS23	(-131)
MRPS27	(-46), (+17892)
MRPS30	(-74)
MSANTD4	(-153)
MSL1	(-9322)
MSTO1	(+38501)
MTA2	(+1352), (+2526), (+10085)
MTF2	(-85)
MTFR1	(-10296)
MTHFD1	(-49479)
MTMR12	(-46449)
MTMR4	(-375)
MTRNR2L8	(-2404)
MUS81	(+47)
MXI1	(-44014), (-33127)
MYADM	(-26920), (-16320)
MYCL	(+8650)
MYEF2	(+28434)
MYH9	(+3065), (+19213)
MYO10	(+5687)
MYO1B	(+753), (+25519)
MYO3B	(+43945)
MYO9A	(-536)
MYPN	(+44617)
MYRFL	(-31683)
MYT1	(+24845)
N4BP2L2	(-113)
NABP2	(-2362)
NAIF1	(-652)
NALCN	(+34107)
NAPB	(+29615)
NARF	(+36049)
NBEA	(-8280)
NBR1	(+625)
NCKIPSD	(+22125)
NCLN	(-89)
NCOA3	(+6519)
NCOA5	(+15762)
NCOR2	(-17981)
NDFIP1	(-44673), (-44498)
NDUFA2	(-62)
NDUFA5	(+395)
NDUFA8	(+24743)
NDUFB5	(-23)
NDUFS2	(+1511)
NDUFS4	(-14695)
NDUFV2	(+4374)
NEDD4L	(+44076)
NEDD9	(-189), (+38245)
NEMF	(+166)
NEU1	(-880)
NEUROG1	(-29460), (-7274), (+46893)
NFASC	(-20473)
NFIA	(-3749)
NFKBIZ	(-6751)
NFYC	(+17552)
NHLRC3	(-12687), (-253)
NHSL1	(-21392)
NID2	(+6924)
NINJ2	(+31398)
NIPAL3	(-46)
NIPBL	(-6114)
NKD2	(-18343)
NKIRAS1	(-339)
NKIRAS2	(-5785)
NKTR	(+31305)
NKX6-2	(+43050)
NLGN1	(+12541)
NLGN2	(-3932), (-3656)
NLRP12	(-28743), (-18143), (+31279)
NOD1	(+9288)
NOL11	(+15867)
NOS1AP	(+22378)
NOTCH4	(+27442)
NPEPL1	(-40079), (-22241)
NPPB	(-49474)
NPR1	(-7582)
NPY1R	(-77)
NPY5R	(-11163)
NR1D1	(-12567)
NR1D2	(-28206)
NR2C1	(-41392)
NR2C2	(+42977)
NR2F1	(-305)
NR2F2	(+7805), (+9888)
NR3C2	(-34917)
NR4A3	(-6467)
NRIP1	(-151)
NRIP2	(+9808)
NRIP3	(-33307)
NRM	(-26031)
NRP2	(-32005)
NRROS	(-6732)
NSMAF	(+13930)
NSRP1	(-12043)
NSUN3	(+129)
NT5C2	(-38088)
NT5M	(-21918)
NTRK2	(+40028)
NUAK1	(+3731), (+31294)
NUAK2	(+20186), (+36902)
NUDT2	(+151)
NUDT6	(-414)
NUFIP1	(+19496)
NUFIP2	(-490), (-214)
NUP210L	(-31223)
NUPL2	(+152)
NXN	(+2295), (+46093)
OAZ3	(-45885)
OBFC1	(+9787)
OCIAD2	(-47585)
OGFOD2	(+32)
OGFRL1	(+46985)
OGN	(+25198)
OGT	(-76)
OLFML3	(-2348), (-448)
OMG	(+17772)
OR10A5	(-1782)
OR10G3	(+12968)
OR2A4	(+22891)
OR2V2	(+18650), (+29479)
OR2Y1	(-45928)
OR4D9	(+42555), (+45493)
OR56B1	(-46720)
OR6A2	(-47973)
ORAI1	(-35745)
ORC4	(-181)
ORMDL2	(+11894)
OSBPL10	(+20919)
OSBPL1A	(+653)
OSMR	(-36040)
OSR2	(-251), (+43871)
OTOGL	(+20776)
OTUD7B	(-40051)
OXA1L	(+50)
P2RY12	(-9306)
PAFAH2	(-389)
PAIP1	(+874)
PAIP2B	(-405)
PAK1IP1	(-78)
PALM3	(-22282)
PAM	(-625)
PAMR1	(-23496)
PAPLN	(+46195)
PAPOLG	(-157)
PAQR8	(+45502)
PARP15	(+13229)
PARP16	(-9355)
PARP2	(-10591)
PAX3	(+8024), (+26150), (+29640)
PAXBP1	(-260)
PBLD	(+27)
PBX1	(+16039)
PC	(-44124)
PCBP2	(-199)
PCCA	(+9)
PCDH17	(-7747)
PCDH18	(-345)
PCLO	(+20401)
PCM1	(-125)
PCNP	(+9)
PCSK5	(-15)
PDCD10	(-223)
PDCD6IP	(-9211)
PDCL	(-80)
PDCL3	(+41502)
PDE7A	(+1065)
PDGFRA	(+49269)
PDIA4	(+44859)
PDLIM2	(+18799)
PDP1	(-36458), (+797)
PDS5B	(-47515)
PDYN	(+21929)
PDZD7	(+18049)
PEBP1	(-14940)
PEBP4	(-26053)
PEG10	(+45406)
PELI3	(+13454)
PER2	(-424)
PERP	(+1459)
PFN1	(+8720)
PGAM1	(+1574)
PGM2L1	(-382)
PGRMC2	(-33045)
PGS1	(-12784)
PHB2	(+49)
PHC1	(-2610), (-788)
PHC2	(+10896), (+33076)
PHF12	(-668)
PHF13	(-9353)
PHF20	(-29643)
PHF23	(-3231)
PHF5A	(-27)
PHIP	(-367)
PHKA2	(-13287)
PHLDB2	(+1445)
PHLPP1	(+36184)
PI4KB	(+32395)
PIAS2	(+17979)
PID1	(-2610)
PIF1	(+15563)
PIGN	(-64)
PIGP	(+12313)
PIK3C2A	(-38697)
PIK3CG	(+40465)
PIK3R3	(-513)
PIM1	(-28629)
PIPOX	(-4240)
PIR	(-18176)
PJA2	(-248)
PKIG	(-9598)
PLA2R1	(+7089)
PLAGL1	(+6259), (+10007)
PLAUR	(-16892)
PLCB3	(+18540)
PLD1	(-32546), (+18591)
PLEKHA3	(-1859)
PLEKHA4	(-3713)
PLEKHA8	(-1611)
PLEKHB1	(-47592)
PLEKHG2	(-583)
PLEKHG6	(+12497)
PLEKHJ1	(-2267)
PLEKHM3	(-15415)
PLK5	(+41851)
PLLP	(-15080)
PLN	(-5306)
PLS3	(+23770)
PLSCR1	(-40510)
PLSCR5	(+20842)
PMEPA1	(-743)
PMF1	(+12554)
PNN	(-97)
PNRC1	(-237)
PNRC2	(+244)
POGZ	(+15454)
POLB	(+35)
POLDIP3	(-299)
POLI	(-22250)
POLR1E	(-20131), (-19397), (-13473)
POLR2I	(-12652)
POLR3A	(-359)
POLR3E	(-97)
POLR3GL	(+14928)
POMGNT1	(-3388)
POP5	(-92)
POSTN	(-48680), (+3527)
PPAP2B	(+2288), (+44013)
PPAPDC2	(-31157)
PPAT	(+25189)
PPIE	(-43705)
PPM1A	(+30351), (+32745)
PPM1B	(-43024), (-33369), (-580)
PPM1F	(+14495)
PPM1H	(-22500)
PPME1	(+21)
PPP1R12B	(-6543)
PPP1R15A	(-47)
PPP1R16B	(-859)
PPP1R18	(+566)
PPP1R32	(+19149)
PPP1R3C	(-2498)
PPP1R9B	(-11261), (-1614)
PPP2CB	(+10951)
PPP2R1A	(-267)
PPP2R3C	(+545)
PPP2R5E	(-51)
PPP4R1	(-29163), (+39689)
PRCC	(-131)
PRDM14	(-3643)
PRKAG3	(+26369)
PRKAR2B	(+23388)
PRKDC	(-613)
PRM1	(-47399)
PRMT1	(-832), (-428)
PRMT5	(-955)
PRND	(-1687)
PRNP	(+33987)
PRPS1	(+1587)
PRR11	(-193)
PRR13	(+10325)
PRR15	(+49510)
PRR16	(-9650)
PRR3	(-24281)
PRRC2A	(-738)
PRRC2B	(-27159)
PRRC2C	(-181)
PRRT1	(+21588)
PRRX1	(-636)
PRSS22	(-24569)
PRSS48	(+47299)
PRTG	(+5338)
PRUNE2	(+17949), (+32476)
PSAP	(-45156)
PSD3	(+39385)
PSEN2	(-6913)
PSIP1	(-41460), (-41123)
PSMA5	(+26843)
PSMB4	(+44477)
PSMB6	(-68)
PSMB7	(-35)
PSMD14	(+418)
PSMD6	(-40102)
PSME2	(+5471)
PSME4	(-413)
PSTPIP2	(+29620)
PTCD2	(-60)
PTCH1	(-2072)
PTCH2	(+35562)
PTCHD4	(-42545)
PTF1A	(+12760)
PTGFRN	(-31696)
PTMA	(-97)
PTP4A2	(-6057)
PTPN12	(+1145)
PTPN6	(+19505)
PTPRB	(-27094)
PTPRJ	(-5938)
PTPRK	(-185)
PTPRM	(+11163)
PUM1	(+255)
PURB	(+37087)
PVRL2	(+43929), (+44326)
PVRL3	(-24501)
PWWP2A	(-332)
PXDN	(+36404)
PXN	(-25831)
QRFP	(+46035)
QTRT1	(+16210)
R3HCC1	(-41476)
RAB11A	(-36645)
RAB23	(+47903)
RAB30	(-62)
RAB3B	(+26813)
RAB5A	(-189)
RAB5B	(-29)
RABGAP1	(-9406)
RAC1	(-25452)
RAD18	(-1520)
RAD23B	(+995)
RAD51B	(-3162)
RAD54L	(-24039)
RAD9A	(-17724)
RAE1	(-4320)
RAG1	(+26468)
RALA	(-33654), (+43322)
RALB	(+40379)
RALGPS2	(+1308)
RANBP1	(-157)
RANBP6	(+219)
RANGAP1	(-4003)
RAP1GDS1	(+23242)
RAP2B	(+47590)
RASA1	(-4184)
RASAL2	(-35712)
RASIP1	(+15657)
RASL10B	(-20513)
RASSF6	(+43948)
RASSF8	(+38742)
RBBP4	(+59)
RBBP6	(-774)
RBL2	(-47316)
RBM14-RBM4	(+21987)
RBM22	(-75)
RBM24	(+24430)
RBM25	(-55)
RBM39	(-389)
RBM4	(-322)
RBM41	(+44)
RBM4B	(-344)
RBM7	(-21905)
RBPJ	(-21476), (-19214)
RBPMS	(+9550), (+11302), (+21045)
RBPMS2	(-34518)
RCAN1	(-214)
RCN1	(-18932), (+2077)
RCOR3	(-1939)
RDX	(-20909)
REC8	(+17089)
REEP3	(+896)
REPIN1	(+10373)
REPS1	(-42194), (+10242), (+16555)
REST	(-353)
REV3L	(+6076)
REXO2	(+39463)
RFFL	(+25592)
RFTN1	(-37223), (+32548)
RFX2	(+43680)
RFX8	(-43072)
RGMB	(-1498)
RGS2	(-14205)
RGS5	(+35902)
RGS6	(-40310)
RGS9	(+46556)
RHAG	(+29028)
RHO	(-42076)
RHOBTB2	(-33456)
RHOJ	(-112)
RHPN2	(+32319)
RIC8B	(-6184)
RIMKLB	(-5231)
RIN1	(+7871)
RINL	(+27842)
RIOK2	(-285)
RIPK1	(+7035)
RLBP1	(+23919)
RMI2	(-16682)
RNASET2	(-32219)
RND1	(+13117)
RND3	(-61)
RNF10	(-5114)
RNF130	(-13859)
RNF141	(+29637)
RNF144B	(+8195)
RNF157	(-24584)
RNF20	(+3249)
RNF213	(+791)
RNF217	(+37216)
RNF34	(-382)
RNF41	(-76)
RNF5	(-537), (-54)
RNFT2	0
RNGTT	(-35)
ROR1	(-42547)
RP2	(-44743)
RPEL1	(-14500)
RPL13A	(+8754)
RPL17-C18orf32	(+4277)
RPL23	(-14045)
RPL24	(+56)
RPL27	(-182)
RPL31	(+24046)
RPN2	(+16696)
RPS11	(-66)
RPS12	(-90)
RPS18	(-15)
RPS24	(-3856)
RPS29	(-130)
RPS6KL1	(+37062)
RRAGA	(-143)
RREB1	(-20611)
RSBN1	(+65)
RSF1	(-78), (+1513)
RSPH9	(-14954)
RSRC2	(-83), (+25915)
RTBDN	(-994)
RTN4	(+34)
RTTN	(-15713)
RUFY1	(-19715), (+8520), (+8971)
RUNDC1	(+17730)
RUNX1T1	(+43754)
S100A10	(+1681)
S100Z	(-18772)
S1PR4	(+6773)
SAC3D1	(-13184)
SACS	(-15834), (+485)
SAE1	(+26807)
SALL1	(+7976)
SALL2	(-20557)
SAMD1	(+9267)
SASH1	(-37418), (-94)
SASS6	(-79)
SAV1	(+9970)
SC5D	(-43179)
SCAF11	(-287)
SCAF4	(+1304)
SCAI	(+22208)
SCAMP1	(-18899)
SCAND3	(-2260), (+44573)
SCD5	(+12646)
SCG2	(-41829)
SCIN	(-13268)
SCN10A	(-40287)
SCNM1	(-25)
SCNN1A	(-1627)
SCOC	(-37)
SCYL1	(-33137), (-27416), (-26097)
SEC63	(+604)
SEMA3A	(-12350), (-6263)
SEMA4A	(-29689)
SEPP1	(+44418)
SEPSECS	(+28316)
2025-09-04	(+22538)
SERINC3	(-202)
SERINC5	(+9936)
SERPINA1	(-6814)
SERPINB1	(-34772)
SERPINB6	(+8624)
SERPINB9	(-49423), (+26502)
SERPINE1	(-26873)
SERPINI1	(-674)
SERTAD1	(-7728)
SERTAD3	(+10952)
SETD2	(+49774)
SETD5	(+5299)
SETDB2	(-485)
SEZ6	(-32362)
SF1	(-410)
SF3B5	(-9495)
SFPQ	(-9225), (-140)
SFSWAP	(+12796)
SFT2D1	(-22816)
SFXN1	(-29924)
SFXN2	(+29243)
SGCA	(-13875), (-4228), (+12370)
SGMS1	(-1902)
SGOL1	(-36222), (+44253)
SH3BP4	(-24023), (-17757)
SH3RF1	(+19394), (+26735)
SH3RF2	(+11813)
SHB	(+21199)
SHC3	(-1647)
SHC4	(-197)
SHF	(-85), (+758), (+2531), (+43002)
SHH	(-808281)
SHISA2	(-12058)
SHOC2	(-271)
SHQ1	(+38287)
SHROOM3	(+24325)
SIAH1	(+47038)
SIAH2	(-43061)
SIAH3	(-22007)
SIGLEC11	(-26194)
SIGLEC14	(-10271)
SIGLEC6	(-39336)
SIK2	(-40191)
SIPA1L2	(-24108)
SIRT4	(-10730)
SIX1	(+4430)
SKA2	(-37)
SLC11A2	(+2489)
SLC13A3	(+28952)
SLC18A2	(+19361)
SLC18B1	(-15798)
SLC19A3	(-48488)
SLC24A5	(+29111)
SLC25A11	(-43)
SLC25A16	(+31178)
SLC25A24	(+878)
SLC25A25	(-228), (+30204), (+30619)
SLC25A26	(+3230)
SLC25A36	(-204)
SLC25A41	(+8324)
SLC26A8	(-2794)
SLC27A2	(-33693)
SLC27A6	(+37266)
SLC29A3	(-49378)
SLC2A12	(-3669), (-149)
SLC2A14	(+12257), (+25401)
SLC2A3	(-24592), (+2927)
SLC33A1	(-168)
SLC35A5	(+75)
SLC35D2	(+39073)
SLC35G1	(-44055)
SLC38A1	(-35387)
SLC38A9	(+305)
SLC39A10	(-43774), (+269)
SLC3A2	(-81)
SLC44A2	(+28741)
SLC44A4	(+15215)
SLC4A3	(+35069)
SLC5A3	(+11737)
SLC7A11	(-139), (+18924)
SLC7A5	(-2275)
SLC7A7	(+49231)
SLC8B1	(+34987)
SLC9A2	(-33420)
SLC9A7	(-33142)
SLC9A8	(-44305)
SLC9C1	(+267)
SLCO5A1	(+1626)
SLFN12	(-414)
SLFN13	(+15227)
SLIT2	(+29700)
SLX4IP	(-177), (+31744)
SMAD6	(+17)
SMAGP	(-49882)
SMARCA2	(-2901)
SMARCA5	(+45600)
SMARCAD1	(-99)
SMARCC1	(-7311)
SMC3	(-463)
SMCO3	(+10591)
SMG7	(-605)
SMIM14	(+903)
SMIM3	(+3877)
SMPD3	(-30356)
SMPX	(+10418)
SMS	(-34947), (+6714)
SMURF1	(-18521)
SMYD1	(+15167)
SNAP23	(-3999)
SNAPC3	(+13)
SND1	(+32191)
SNRPC	(-30)
SNRPD3	(-41)
SNRPN	(+35581)
SNX15	(+312)
SNX19	(+21942)
SNX31	(-18112)
SNX32	(+24594)
SOCS3	(-5779)
SORT1	(-1557), (+14643)
SOSTDC1	(-19034)
SOX12	(-25145)
SOX13	(+35229)
SOX21	(+5351)
SOX4	(-60)
SP3	(+301)
SPAG16	(-49682)
SPARC	(+10279)
SPARCL1	(-14605)
SPATA4	(-43495)
SPATA5	(-54)
SPATS2L	(+18585)
SPEN	(-32265), (-13615)
SPERT	(-23884)
SPG20	(-72), (+47935)
SPO11	(+16931)
SPP1	(-24457)
SPR	(-27362)
SPRED1	(-1031), (-407)
SPRY1	(-20595), (+19136)
SPRY2	(-22449)
SPRY4	(-162), (+4978)
SRGAP1	(+49022)
SRGN	(-35753)
SRI	(-23571)
SRP19	(-34820)
SRP9	(-30908)
SRPR	(-159)
SRSF10	(-23061), (+20263)
SRSF4	(-223), (+17260)
SRSF5	(-13630)
SRSF7	(+56)
SSR3	(+19879)
ST3GAL3	(-46877)
ST3GAL5	(-46873)
STAM2	(-7634)
STARD9	(+44271)
STAT5A	(+42022)
STEAP3	(-27256), (+32138)
STK24	(-41454), (+45827)
STK3	(-1620)
STK35	(+749)
STK39	(+254), (+26948)
STOML3	(-46999), (-34565)
STON1	(+8313)
STOX1	(+44100)
STPG1	(-651), (+39478)
STRADA	(-201)
STX11	(-45414)
STX16-NPEPL1	(+1100), (+18938)
STX17	(+13505)
STX5	(-9415)
STX6	(+716)
STXBP1	(+42539)
STXBP5	(-1902)
SUFU	(-1095)
SULF1	(-2087), (+435)
SULT1C4	(+5307)
SUPV3L1	(+39)
SV2A	(+29712)
SVIL	(+4004)
SWAP70	(+11892)
SYNCRIP	(-35482), (-26790), (-602)
SYNRG	(-61)
SYT12	(-4278)
TADA2A	(+47857)
TAF12	(-5910)
TARDBP	(-31627)
TARS	(-159), (+7260)
TATDN1	(+12986)
TATDN2	(-23025)
TBC1D10B	(+14852)
TBC1D17	(+94)
TBC1D23	(-110)
TBC1D8	(+37638)
TBCA	(+2284)
TBCEL	(-11837), (+47859)
TBPL1	(-36397)
TBX5	(+8692)
TCEA3	(+29468)
TCF21	(+27660)
TCF4	(+46150)
TCF7L2	(+41), (+4882), (+8287)
TCP1	(+28959)
TCP11	(+44848)
TCTEX1D4	(-216)
TDRD1	(-12901)
TDRD7	(+7735)
TEAD4	(-47292)
TECTA	(-29193)
TEN1	(-19699)
TENM3	(+15161), (+30274)
TES	(-30037)
TET1	(+39807)
TEX14	(+32817)
TEX9	(-13854)
TFAP2A	(-60), (+3033)
TFG	(+27970)
TGIF1	(+3608)
THAP1	(+8)
THAP2	(+933)
THBS1	(-1187)
THRA	(-8274)
THSD4	(-46730)
THUMPD3	(-46068)
TIA1	(+53), (+333)
TIAL1	(-632)
TIFAB	(-36657)
TINAGL1	(-27435)
TKT	(-14188)
TLCD2	(-6699)
TLE1	(-28006), (+1409), (+2184)
TLE3	(-366), (+139)
TLE4	(+39567)
TLE6	(-26630)
TLL2	(+4594)
TLR10	(+29785)
TLR3	(-38970)
TLR8	(+40205)
TM4SF1	(+7699), (+8583)
TM4SF18	(-36405), (-35521)
TMBIM6	(-392)
TMC1	(+3538)
TMEM106A	(-40758), (+29514)
TMEM107	(-11437), (-10538), (+3000)
TMEM109	(+1602)
TMEM131	(-32348)
TMEM132A	(-9005)
TMEM135	(+45241)
TMEM139	(-5369)
TMEM145	(+12056)
TMEM155	(-31323)
TMEM181	(-17721)
TMEM2	(-25068), (+7675), (+11970), (+14507)
TMEM200B	(-42226)
TMEM212	(-309)
TMEM214	(+17931)
TMEM220	(-708)
TMEM237	(+1115)
TMEM247	(+20825)
TMEM256	(-390), (-114)
TMEM30A	(-49876)
TMEM30C	(+25281)
TMEM39B	(-11741)
TMEM41B	(-126)
TMEM61	(-17952)
TMEM62	(+2016)
TMEM64	(-25018)
TMEM75	(-21242)
TMEM82	(+18388)
TMEM87B	(-23414)
TMF1	(-72)
TMPO	(-24400), (-12299), (-6407)
TMPRSS11B	(-27364)
TMSB4X	(-28285)
TMTC2	(-21372)
TMTC4	(+44009)
TMUB2	(-210)
TMX2-CTNND1	(-243)
TNC	(-592)
TNFRSF1A	(+18684)
TNIP3	(+49649)
TNKS	(-136)
TNKS1BP1	(+38541), (+44207)
TNPO1	(+2596)
TNRC18	(-572)
TNRC6A	(-45656)
TNRC6B	(-56)
TOMM40	(-781), (-384)
TOMM40L	(-28)
TOP2A	(+7616)
TOX4	(-39416)
TP53	(+883)
TP53I3	(+1167)
TPM1	(+2324)
TPM3	(+5872)
TPP2	(-714)
TPR	(-543)
TPRKB	(-69)
TRA2B	(-21)
TRAF1	(-37084)
TRAF3IP1	(-31408)
TRAK2	(+44)
TRAPPC3L	(+11757)
TRAPPC6B	(-4794)
TRDMT1	(-17593), (-69)
TRIB1	(-485)
TRIB2	(-32099), (+2123)
TRIM22	(+42)
TRIM41	(-4912)
TRIM45	(-7111)
TRIM56	(+14777)
TRIM66	(+479)
TRIM67	(+21159)
TRIM7	(-13206), (+20750), (+31579)
TRIP10	(-1794)
TRIP4	(+42749)
TRIT1	(-9857)
TRMT10B	(-22884)
TRMT13	(-129)
TRMT2A	(-96)
TRNP1	(+5982)
TROVE2	(-481)
TRPC4	(-45066)
TRPV2	(+23461)
TRUB1	(-20021)
TSC22D1	(-2746)
TSC22D2	(-38151)
TSEN15	(+11381), (+16934)
TSKS	(-2319)
TSN	(+49577)
TSPAN1	(-41932)
TSPAN13	(-7680), (+127)
TSPAN16	(-16136)
TSPYL1	(-48173)
TSPYL4	(+30558)
TSSK3	(+32589)
TSTD2	(+115)
TTBK2	(+29795)
TTC12	(-8670)
TTC21A	(-42312)
TTI2	(-56)
TTLL11	(-41470)
TUBA1A	(+30)
TUBB	(-95), (+1318)
TUBB2A	(-8790)
TUBD1	(+35524)
TULP3	(+21215)
TUT1	(-8851), (-7677), (-118)
TWF1	(+43456)
TWIST1	(-4449)
TXK	(+6240)
TXLNB	(-21888)
TXNDC2	(-16132)
TXNDC9	(-693)
TXNIP	(-16637), (+16990)
TXNRD3	(-29149)
TYROBP	(-23343)
TYW5	(-24418)
UBA3	(+28033)
UBC	(-2201), (-1978)
UBE2D2	(-17260)
UBE2E3	(+3341)
UBE2H	(+3485)
UBE2O	(+8058)
UBE2T	(-176)
UBL3	(-34083)
UBQLN4	(-898)
UBR5	(+8896)
UBXN6	(-14042)
UCHL5	(-57)
UFC1	(-20848)
UFD1L	(-504), (-199)
UGP2	(+8289)
UGT1A5	(-12788)
UGT1A6	(+7338)
UGT3A2	(-6796)
UMPS	(-22662)
UNC50	(+41078)
UNC5CL	(+41524)
UNC79	(+10816)
UNK	(-4816)
UPRT	(+5048)
UQCRC2	(+440)
UQCRQ	(+26)
USH2A	(+34667)
USO1	(-651)
USP22	(+49852)
USP28	(+12892)
USP3	(-20614)
USP32	(+6073)
USP53	(-27159)
USP54	(+34222)
USPL1	(+67)
UTP3	(-115)
UTRN	(-26219)
VAMP2	(-10424)
VAMP3	(-18502)
VCAN	(+2097), (+4465)
VCPIP1	(-128)
VCPKMT	(-1164)
VDAC1	(-48841)
[truncated: 150 more rows]

## Sheet: ES genes targeted by ESRRBct-S
# GREAT version 4.0.4	Species assembly: hg19	Association rule: Two nearest genes: 50000 bp max extension, curated regulatory domains included
A3GALT2	(-43483), (-21391)
AADAT	(-20276), (+557)
AAED1	(+776)
AASDH	(-22881), (+429)
AASS	(-15424)
ABAT	(+7772)
ABCA13	(+11599)
ABCB10	(-4280)
ABHD12	(-8420)
ABHD16A	(+427)
ABI2	(+12726)
ABL1	(-12585)
ABLIM1	(+34267)
ACADL	(+47480)
ACAT2	(-33557), (+519)
ACCS	(-596)
ACCSL	(+17691)
ACOT11	(+21562)
ACOXL	(-43600)
ACSL1	(+18488)
ACSL6	(+3716)
ACTB	(-32076)
ACTBL2	(-13235)
ACTG2	(+14996)
ACTL6A	(-35617)
ACTN4	(+18669), (+45829)
ACTR1A	(-957), (-344)
ACTR1B	(-36333)
ACTR3	(-455)
ACTR5	(+31625)
ACVR1	(+35733)
ADAM19	(+6855)
ADAMTS10	(-7491)
ADAMTS6	(-792)
ADAMTS8	(+45200)
ADAMTSL1	(-78)
ADAMTSL2	(+26844)
ADAMTSL4	(+18997)
ADAP1	(-10410)
ADAR	(-19795)
ADCY10	(+9095), (+38790)
ADM	(+47083)
ADRA2C	(-12211)
ADRBK1	(-26371)
ADRBK2	(-20857)
ADSL	(-14028)
AEBP2	(-1558), (-1345)
AFF1	(+16078), (+25128)
AFM	(-28446)
AFP	(+17074)
AGA	(-42265)
AGBL5	(-758)
AGO1	(+2918)
AGO2	(-1881)
AGO3	(-44951)
AGPAT5	(-8527)
AGRP	(-5432)
AHCYL1	(-24592)
AHCYL2	(+33931)
AHNAK	(+38093)
AHSG	(+2210)
AIM1L	(-6798)
AIPL1	(-5644)
AJUBA	(-24743)
AKAP1	(-12719)
AKAP13	(-49349)
AKIRIN1	(-345), (-199)
AKIRIN2	(-21254), (-570), (+3360)
AKR1B1	(-21682)
AKR1B10	(-46768)
AKR1E2	(+23742)
AKT3	(-6156)
ALDH2	(-5060)
ALDH4A1	(-47691)
ALDH7A1	(+39)
ALDOB	(-26893), (-23077)
ALOX12B	(+27332)
ALOX15B	(+21354)
ALPK2	(-11000), (+17364), (+44312)
ALS2CR11	(-23361)
AMACR	(-294)
AMBRA1	(+36814)
AMH	(-9420)
AMICA1	(+13932)
AMOT	(-18618)
AMOTL2	(+750), (+40855)
AMPD2	(-3131)
ANAPC13	(-24), (+11926)
ANG	(+22782), (+22992)
ANGPT1	(+2708)
ANGPT2	(-30846)
ANGPTL1	(+1673)
ANGPTL2	(+46855)
ANKFY1	(+48310)
ANKRD10	(+6333)
ANKRD13A	(+23949), (+43938)
ANKRD33	(-31930)
ANKRD46	(+12066), (+49562)
ANO4	(-15356)
ANO6	(+16838)
ANP32E	(-20323)
ANXA11	(+1280)
ANXA2	(+7061), (+23343)
ANXA4	(+31368)
ANXA5	(-14591)
AP1B1	(-6692)
AP2A1	(-1308)
AP2S1	(-24489)
AP3M2	(-28981), (-12607)
AP5M1	(+72)
APBB1	(-8685)
APH1B	(-20785)
API5	(-104)
APLNR	(-46341), (-41100)
APOH	(+19669)
APOO	(-45522)
AQP2	(+9078)
AQP5	(-2046)
AQR	(+49659)
ARGLU1	(-49529)
ARHGAP10	(+22209)
ARHGAP12	(-16086)
ARHGAP18	(-47)
ARHGAP23	(+22564)
ARHGAP29	(-22303)
ARHGAP31	(+15827)
ARHGAP35	(-43195)
ARHGAP42	(+280)
ARHGEF10L	(-1388)
ARHGEF11	(+10831)
ARHGEF3	(+18657)
ARID1A	(-2879), (+29101)
ARID1B	(-2748)
ARID2	(-2108), (-812)
ARID3B	(-9496)
ARID5A	(+1945)
ARID5B	(+156)
ARL11	(+36510)
ARL14	(-15252)
ARL2BP	(-187), (+15499)
ARL4A	(+28583)
ARL4C	(+47559)
ARL4D	(-31028)
ARL6	(-45245)
ARMC12	(+2751)
ARMC9	(-18397)
ARNT	(-35828)
ARPC2	(-48830)
ARRDC3	(+1372), (+3250), (+44144)
ART3	(+12729)
ASB5	(-34838), (+30200)
ASF1A	(-182)
ASIC3	(+9306)
ASIP	(-3647)
ASPHD2	(-34287)
ASXL2	(-34849)
ATF7	(-33092)
ATF7IP	(+19596)
ATMIN	(+41019)
ATN1	(+1280)
ATP11A	(+21710)
ATP4B	(+40984)
ATP5G2	(+16826)
ATP5O	(-31852)
ATP5S	(+23030)
ATP6V1B1	(-15909)
ATP6V1B2	(-5223)
ATP6V1E2	(+19731)
ATP6V1G1	(-3989)
ATXN3L	(+36241)
AUH	(+989)
AURKB	(-9969), (+18102)
AVIL	(-20602)
AVPI1	(+38097)
AZIN1	(-45374), (-41839)
B2M	(+17349)
B3GALTL	(-37401)
B3GNT3	(-32648)
B4GALNT4	(-35023)
B4GALT5	(+25714)
BACE1	(-11549)
BACE2	(-33788)
BAG2	(+2024)
BAG3	(+35571)
BAG5	(+19346)
BARHL2	(-4421)
BASP1	(+6436)
BBS2	(-27115)
BCAN	(+31905)
BCAT1	(-43937)
BCL2	(-20099)
BCL2L1	(+10306)
BCL2L10	(-27329)
BCL2L11	(+2332)
BCL3	(-29740)
BCL9	(-195), (+26894)
BDH1	(+45815)
BET1	(+22835)
BFSP1	(-203)
BGLAP	(-16455)
BHLHE23	(-26269)
BHMT	(+34778)
BICD1	(+13286), (+32838)
BIN2	(+3335)
BLCAP	(-6489)
BLID	(+602), (+46007)
BLM	(-15277)
BMF	(+27018)
BMI1	(-4432)
BMPER	(-30708)
BMPR1A	(+38858)
BMPR2	(-961), (+44513)
BNC1	(-26178)
BOC	(+30731)
BOD1	(-11419)
BPHL	(-42921)
BRAT1	(+31567)
BRCA1	(+45605)
BRF2	(-40674), (-40460)
BRIP1	(-34456)
BRWD1	(-34784)
BSPH1	(+28479)
BTBD10	(+28604)
BTBD11	(-12041), (-11872)
BTBD2	(-13139)
BTBD3	(+926)
BTD	(+13)
BTG1	(+8435)
BTN1A1	(+31535)
BTN3A2	(-37366)
BUB1	(-10859)
C10orf129	(+35728)
C11orf30	(-2071), (+8662)
C12orf5	(-44035)
C12orf57	(-18280)
C14orf1	(+6630)
C14orf159	(+5)
C14orf93	(+2766)
C16orf46	(+378)
C16orf54	(+45421)
C16orf80	(-78)
C17orf59	(-2250), (+2433), (+3097)
C19orf12	(+31886)
C19orf53	(+7512)
C1QL2	(-37666)
C1QTNF3	(+35510)
C1QTNF7	(+36863)
C1R	(-16680)
C1RL	(+58)
C1orf105	(-36907)
C1orf27	(-110)
C20orf24	(-20173)
C21orf62	(+35562)
C2CD3	(+29635)
C3orf52	(+40443)
C4orf46	(+938)
C6orf211	(+217)
C7orf13	(+20140)
C7orf55	(+694)
C7orf55-LUC7L2	(-18082)
C7orf73	(-41206)
C9orf24	(-33120)
C9orf72	(-447)
CA14	(-727)
CA4	(-7550), (-7267)
CA5B	(+31485)
CAB39L	(+33359)
CABYR	(-295), (+61)
CACHD1	(+46490)
CACNA2D1	(+1665)
CACNB2	(-4464)
CACNG6	(+43394)
CAGE1	(-23744)
CALCRL	(-50)
CALD1	(+128), (+24875)
CAMK1G	(-27330), (-268)
CAMK2D	(-1878)
CAMLG	(+11092)
CAP1	(+19453)
CAP2	(+24976)
CAPRIN1	(-392)
CAPS2	(-4392)
CAPZB	(+2713), (+28543)
CARS	(-6742)
CASC4	(+36865)
CAV1	(-2341)
CAV2	(+23054)
CBR1	(+27237)
CBR3	(-37734)
CBX5	(+28146)
CBX7	(-22106)
CBY1	(-346)
CC2D1B	(+14963)
CC2D2A	(-48982)
CCAR1	(-144)
CCAR2	(-7096)
CCBE1	(+7083)
CCDC113	(+31019)
CCDC117	(-12548)
CCDC129	(-36049), (-35884), (-35736)
CCDC130	(-395)
CCDC147	(-10623)
CCDC167	(-297), (+39804)
CCDC169-SOHLH2	(-1024)
CCDC170	(-41526)
CCDC19	(-13502)
CCDC33	(-12285)
CCDC63	(+15529)
CCDC64	(-48786)
CCDC80	(-6055)
CCDC85C	(+40654)
CCDC88A	(+10487)
CCDC88C	(+2754)
CCDC89	(-32690)
CCDC90B	(-6825)
CCDC97	(-21045), (+11860)
CCL2	(-819)
CCL20	(-47685)
CCL4	(+45815)
CCND2	(+3398)
CCNG1	(-504)
CCNJ	(+25)
CCNJL	(+25072)
CCS	(-22237)
CCT2	(+14)
CCT5	(+34371)
CD248	(-11690)
CD300LG	(+45437)
CD302	(+11157)
CD44	(+12719)
CD9	(+5614)
CDA	(-13418)
CDC14B	(-34675)
CDC42	(+22236)
CDC42EP1	(+3191)
CDC42EP3	(-4277), (+15025), (+16891)
CDC42EP4	(-30209)
CDC42SE1	(+9964)
CDC6	(-5712)
CDH11	(+2266)
CDH13	(-20520)
CDH3	(-44896)
CDH6	(-31891)
CDHR3	(+46666)
CDIP1	(+36845)
CDK14	(-47347)
CDK18	(+39294)
CDK20	(-38449)
CDK5RAP3	(+31771)
CDK6	(-1612)
CDKL2	(-42730)
CDKL4	(+26798)
CDKN1A	(-11654)
CDKN1C	(+17508)
CDKN2AIP	(-37170)
CDON	(+1285)
CDX2	(-338)
CEACAM16	(+19643)
CELA3B	(-32503)
CELF2	(+17633)
CELSR1	(+36656)
CELSR3	(-960)
CENPT	(-10546)
CENPV	(+1013)
CEP112	(-17879)
CEP164	(-50)
CEP170	(+635)
CEP19	(+45992)
CEP41	(+106)
CEP63	(-8)
CERS5	(-2929)
CETN1	(-5367)
CGN	(+4683)
CGNL1	(-19549)
CHCHD6	(-19780)
CHD4	(-10616)
CHD6	(+27)
CHD8	(-5666)
CHD9	(-23157), (+757), (+36964), (+43774)
CHI3L1	(+8526)
CHMP7	(+2734)
CHP2	(+49166)
CHRNA1	(-23378), (-7676)
CHRNA6	(+31489)
CHRNB3	(+39878)
CHRNE	(+44803)
CHST10	(+36259)
CHST15	(+17136)
CHST6	(+22634)
CHST7	(-22128)
CHSY1	(+8777)
CIRBP	(-9812), (-8448)
CITED2	(-31), (+5323)
CITED4	(+37283)
CKS1B	(-1945)
CLCC1	(+15326)
CLCF1	(-497)
CLDN10	(-47310)
CLDN23	(-32093), (+2759), (+42191)
CLIC1	(-625)
CLIP1	(+13304)
CLLU1	(+364)
CLMP	(+6961)
CLN6	(-27688)
CLPB	(+16677)
CLPSL2	(-36786)
CLTCL1	(+5500)
CLUL1	(+37895)
CMBL	(-45261), (+23734)
CMTR1	(+26898)
CNEP1R1	(-2585)
CNGA3	(-11559), (+48547)
CNGB3	(+40135)
CNN3	(-9749), (+1489)
CNNM1	(+29212)
CNOT8	(-241)
CNP	(+44414), (+45892)
COG3	(+47101)
COG7	(+42802)
COL12A1	(-7199)
COL15A1	(+35026)
COL17A1	(+9007)
COL1A1	(+23305)
COL5A3	(+23302)
COLGALT2	(+12322), (+12586)
COMMD3-BMI1	(+370)
COMT	(-49862)
COPZ2	(+34961)
CORO1C	(+39500)
CORO2A	(-46300)
CORO2B	(+20890)
COTL1	(-4159)
COX19	(+10492)
COX7A2	(-17897), (+37073)
COX8A	(-295)
COX8C	(-3239)
CP	(+23238)
CPA1	(-35173)
CPA5	(+352)
CPA6	(+25157)
CPNE2	(-1078)
CPNE6	(+19862)
CRADD	(+21354)
CRCP	(+38260)
CREBL2	(-26570), (+49374)
CRHR1	(-38646)
CRYBA4	(+20902), (+39198)
CSAD	(+5239)
CSF1	(-45435), (+49461)
CSF2RB	(-1687)
CSNK1A1	(+1372)
CSNK1A1L	(-1092)
CSNK1E	(-8218)
CSRP1	(-3775)
CST8	(+24337)
CSTF3	(-26853)
CTAGE6	(+20437)
CTAGE9	(-33569)
CTC1	(+27477)
CTDSP2	(-41864), (+9666)
CTF1	(+26157)
CTGF	(-1750), (-303)
CTIF	(+7003)
CTNND1	(+17161), (+39019)
CTPS2	(-7117)
CTSF	(-1988)
CTTNBP2NL	(-1021), (+7881)
CUL4B	(-28088)
CUL5	(-35)
CWC22	(-49840)
CWH43	(-31625)
CXCL14	(+8977), (+13893)
CXCL17	(-31023)
CXCR1	(-1385)
CYFIP2	(-20495)
CYP11A1	(+47848)
CYP1A1	(+1435)
CYP26C1	(-21381)
CYP27A1	(+24340)
CYP27C1	(+11724)
CYP2B6	(-8398)
CYP2S1	(-16629)
CYP46A1	(-12978)
CYR61	(+3888), (+26801)
CYTH2	(+692)
DAB2	(-202)
DACT1	(-30341)
DACT3	(-891)
DAGLB	(+723)
DARS	(-39833)
DBN1	(+25277)
DBP	(+13582)
DCAF4	(-32210)
DCAKD	(-5615)
DCBLD1	(+30657)
DCK	(+36292)
DDR1	(-35566), (+2162)
DDX10	(-32532)
DDX17	(-173)
DDX20	(+23443)
DDX21	(+32521)
DDX23	(-650)
DDX3X	(+48402)
DDX43	(+4024)
DDX46	(-9211)
DDX50	(-29614)
DDX59	(+3896)
2025-12-01	(-22911), (+28768)
DENND1A	(+35957)
DENND4A	(-40742)
DENND5A	(+33439)
DESI2	(-37797)
DGAT2L6	(-43602), (-5603)
DGCR14	(-144)
DGKA	(-2942)
DGKD	(-24624)
DGKI	(+6601), (+25458)
DGKZ	(-17906)
DGUOK	(-18822)
DHDDS	(-13279)
DHFR	(-49101)
DHFRL1	(+52)
DHODH	(-47184)
DHRS3	(+1524), (+2022)
DHX16	(-14254)
DHX30	(-13771)
DHX34	(+42417)
DHX8	(-75), (+46986)
DIMT1	(-8530)
DIS3L	(-15310)
DKC1	(+36985)
DLD	(+41975), (+42622)
DLEC1	(-304)
DLG5	(+49043)
DLL1	(-7794), (-1538)
DLST	(+4238)
DMRTB1	(-10328)
DMXL1	(-21471), (+8065), (+34642)
DNA2	(-24208)
DNAH1	(+23431)
DNAI1	(-27883)
DNAJB13	(-18853)
DNAJB6	(-26614)
DNAJC12	(+41)
DOCK4	0
DOCK6	(-17551)
DPF3	(-21)
DPP4	(-9)
DPPA2	(+40542)
DPYSL2	(+831)
DPYSL5	(-9434)
DSE	(-41611)
DSTN	(-38291)
DUOX1	(+28271)
DUSP1	(+5413)
DUSP10	(+26563)
DUSP16	(-22939)
DUSP6	(-917), (-74), (+547), (+3460), (+6976)
DYRK1A	(+15139)
E2F2	(-24825)
EBPL	(+26666)
ECE1	(+12034)
ECI2	(-33833)
ECT2L	(+22105)
EDAR	(-31062)
EDC3	(-28132)
EDC4	(-15019)
EDDM3A	(-38933), (-38723)
EFCAB11	(+43445)
EFHD2	(-25335)
EGR1	(+21593)
EGR3	(-301)
EHD2	(-15114)
EHF	(+48820)
EIF1B	(-16892)
EIF3F	(+16885), (+46003)
EIF4B	(-33991)
EIF4E3	(-4341)
EIF4G2	(-49383)
EIF6	(+22063)
ELF2	(-1257), (+23335)
ELOVL6	(+14171)
EMD	(+2334)
EML1	(+45597)
EML2	(+29455)
ENO1	(+5108)
ENSA	(+19670), (+24799)
ENSG00000115128	(-7595)
ENSG00000143674	(+39657)
ENSG00000182319	(-12693)
ENSG00000183760	(+40076)
ENSG00000232850	(-29565)
ENSG00000257184	(+52)
ENSG00000258064	(-10000)
ENSG00000259164	(+12890)
ENSG00000260869	(-506)
ENSG00000261717	(-7688)
ENSG00000267699	(+49243)
ENSG00000272333	(-974)
ENSG00000273217	(+13051)
EOGT	(+3846), (+4556)
EOMES	(+41338)
EP400	(+40858)
EPB41L2	(+33475)
EPC2	(-30100)
EPCAM	(-34676), (-23953)
EPHX3	(+9239)
EPN3	(+10092)
EPS8L1	(+11307)
EQTN	(-36406)
ERBB2	(-10889)
ERBB4	(+2208)
ERI1	(+11994)
ERRFI1	(+34090)
ERVV-2	(+32508)
ESM1	(-7943)
ESRRG	(-26783)
ESYT1	(-8654)
ESYT3	(-25309)
ETF1	(-4883)
ETFA	(-25061)
ETFB	(+2044)
ETNK2	(+43246)
ETS1	(-5938), (+4660)
ETS2	(+6150)
ETV1	(-1652), (-782), (-638)
ETV3	(-23941)
ETV4	(-113), (+15480)
ETV5	(+1241), (+11177)
ETV6	(-715)
EVI2A	(-18517)
EVI5	(-150)
EXOC2	(+12828)
EXOC5	(+27)
EXOSC1	(+18217)
EXOSC2	(+7640)
EXOSC9	(-5118)
EXPH5	(-38846)
EXT1	(+32118), (+34707), (+37510)
EXTL1	(-23238)
EZR	(-34242)
F12	(-16769)
F2RL1	(-12868), (-11485), (+12267)
FABP1	(+45144)
FADS1	(+19639)
FADS2	(+6962)
FADS3	(+10012)
FAM103A1	(-22632)
FAM120A	(+28970)
FAM120B	(-14745), (-8489)
FAM124B	(-31948), (-31661)
FAM126A	(-4750)
FAM13B	(-44175)
FAM155A	(+1952)
FAM159A	(-19398)
FAM163B	(+27189)
FAM167A	(+28128)
FAM169A	(+49882)
FAM170A	(-46034)
FAM174A	(-211)
FAM174B	(+8174)
FAM189A1	(-41672)
FAM189A2	(-21280)
FAM192A	(+38163)
FAM209B	(+21953)
FAM214B	(-2519)
FAM222B	(+34324)
FAM46A	(+44199)
FAM46B	(+5622), (+13127)
FAM64A	(-3612)
FAM65A	(-40482)
FAM84B	(-21453)
FAM92B	(+29118)
FAM9C	(+14335)
FAN1	(+18639)
FANCF	(-198)
FANCM	(-353)
FAT1	(+22408)
FAT2	(+21440)
FAT3	(-39726)
FAXDC2	(-7105)
FBLIM1	(-3768)
FBXL19	(-1811)
FBXO11	(-959)
FBXO3	(-28303)
FBXO31	(-4654)
FBXO38	(+9756)
FBXO9	(+49209), (+49438)
FBXW11	(-2293)
FCER1G	(-14389)
FCF1	(+49951)
FCHO1	(+14744)
FEM1B	(-20373)
FEN1	(+4886)
FER	(-4340)
FERD3L	(+23379)
FETUB	(-25227)
FEZ1	(-13190)
FGD3	(+23081)
FGD4	(-47931), (-47226), (-47019)
FGF2	(-43075), (-29443)
FGFBP3	(+22195), (+29591)
FGFR1OP	(-10119)
FGFR3	(-15098)
FGR	(-21083)
FHL2	(-28189)
FIGN	(+729)
FIS1	(-49257)
FKBP3	(-275)
FKBP7	(-20)
FKBP9	(-15507)
FLI1	(+15885), (+39992)
FLNB	(+41063)
FLOT1	(+21237)
FLT1	(-36448)
FMNL3	(+8617)
FMO1	(-47381), (-38106), (-12326)
FMO2	(+25327), (+34602)
FOCAD	(-11361)
FOXF2	(-40920)
FOXI1	(+45313)
FOXJ1	(-23276)
FOXK1	(-31370)
FOXK2	(-25146)
FOXO3	(+28707)
FOXQ1	(+36474)
FRA10AC1	(-44577)
FRAS1	(+35567)
FRMD5	(-24581)
FSBP	(+71)
FSCN1	(-30038)
FSTL1	(-47851), (+18994), (+33642)
FTSJ1	(-163)
FUBP1	(+854)
FUZ	(-416)
FXYD4	(-16404)
FXYD5	(-2225)
FXYD7	(+9297)
FYN	(-15582)
FZD1	(-35838)
FZD2	(-594)
FZD7	(-2809), (+29780)
FZD9	(-4490)
G3BP2	(-49831), (+523)
GABARAPL1	(-7520)
GABBR1	(+8513)
GABRR2	(+2002)
GADD45G	(-695), (-129)
GAL3ST4	(-41)
GALK1	(-13305)
GALNT5	(-10936)
GANC	(+1934)
GARNL3	(-11302)
GARS	(-45589)
GAS2	(-40576)
GBF1	(-186)
GCM1	(+28539), (+28768)
GCNT1	(+9733)
GCNT2	(+26566)
GCNT4	(-24967), (+23650)
GCOM1	(-40058)
GCSAM	(-4062), (-3863), (+6476)
GDF11	(+3587)
GET4	(-2955)
GFM2	(-49585)
GFPT1	(+28255)
GFPT2	(+9683)
GGA1	(-15888)
GGCT	(-44248)
GGH	(+14134)
GHRH	(+32170)
GINS1	(-8324), (+29524)
GIP	(-26886)
GIT2	(+49554)
GJA1	(+2603)
GJA5	(-7767)
GJC1	(-179)
GJD2	(+28356), (+32848)
GJD3	(-46741)
GLDC	(-2788)
GLI2	(-8875)
GLI3	(+14588)
GLIPR1L1	(-235)
GLP1R	(+39784)
GLRX	(-36118)
GLRX3	(-8160)
GLS	(-19444)
GMEB1	(-19937)
GNA12	(-206), (+22248), (+22888)
GNA13	(-5468), (-4918)
GNAI1	(-6779), (+30543)
GNAI3	(+15795)
GNAT2	(-4466), (+48651)
GNB1L	(-36806), (-26556)
GNPTAB	(+5865)
GOLM1	(-27676)
GORAB	(+31069)
GPC2	(+8576)
GPC6	(-2040)
GPKOW	(-31445)
GPM6A	(+30304)
GPR113	(+19352)
GPR116	(+45840)
GPR128	(-47897)
GPR176	(+33406)
GPR179	(+2221)
GPR19	(+23255)
GPR26	(-26114)
GPR27	(-24334)
GPR39	(-23956)
GPR4	(-13966)
GPR78	(-12102)
GPR85	(+172)
GPSM2	(-46236)
GPSM3	(-3728)
GPX5	(+16964)
GPX7	(+11574)
GRAMD1B	(-31941), (+11482)
GRAMD2	(-29037)
GRAMD3	(-10714)
GRB10	(-36791)
GRB2	(+24784)
GREB1L	(-32415), (-21021), (+3606)
GRHL2	(-32301)
GRHPR	(-7464)
GRIA3	(+46670)
GRIK4	(-10101)
GRK6	(-498)
GSAP	(-9540), (+2252)
GSC2	(+5455)
GSDMC	(-26863)
GSE1	(-29405)
GSN	(-38656), (-12839), (-12070)
GSTK1	(+16267)
GTF2A1L	(-31816), (-28889)
GTF2H4	(-21938)
GTF2I	(+6595)
GTPBP10	(-48478)
GTSF1	(+40595)
GUCA2A	(-8842)
GUCY1B3	(-192)
GUCY2F	(+8869)
GULP1	(-13530), (+11023)
GXYLT2	(+948), (+1243)
GYG2	(+35027)
GYPC	(+44351)
GZMA	(+1816)
GZMK	(-30647)
H2AFY2	(+1244)
H3F3B	(+763)
H3F3C	(-21290), (+42798)
H6PD	(+18796)
HACL1	(+76)
HBEGF	(-11251), (-5143)
HBP1	(-485), (-279), (-69), (+874), (+4445)
HCN4	(-18437)
HDAC2	(-24107), (+1136)
HDAC9	(-774)
HEATR6	(+41507)
HECW1	(+26877)
HELB	(-32613)
HELLS	(-700)
HEPN1	(-20491)
HERPUD2	(+24024)
HES3	(-3671)
HES6	(+17)
HEXIM1	(+582)
HEXIM2	(-12801), (+868)
HEY1	(-16321)
HFE2	(-17611), (-16516), (+8365)
HGD	(+3967)
HHAT	(+45260)
HHIPL1	(+26226)
HIGD1B	(-16912)
HIP1R	(-747), (+36971)
HIPK1	(+47367), (+49693)
HIST1H1A	(-2459)
HIST1H1T	(+3990)
HIST1H2AE	(+48), (+7084)
HIST1H2AK	(+777)
HIST1H2BE	(+4285)
HIST1H2BF	(+2179)
HIST1H2BG	(+10472)
HIST1H3A	(-219)
HIST1H3E	(-8170), (-1134)
HIST1H4C	(+270)
HIST1H4D	(+1061)
HIST1H4E	(-2931), (+1542)
HIST1H4H	(-42331)
HIST1H4K	(-6035)
HIST2H2AA3	(-2626)
HIST2H2AA4	(-5539)
HIST2H2AB	(-396)
HIVEP1	(+1103)
HK1	(+48841)
HLTF	(-28040)
HMBOX1	(+50)
HMCN1	(-376)
HMGA2	(-42312)
HMGN1	(+597)
HMGN4	(-5649)
HMHB1	(-29499)
HMMR	(+42762)
HMOX1	(-3722)
HNMT	(+86)
HNRNPD	(-233)
HNRNPDL	(+182)
HNRNPUL1	(+24813)
HOMER2	(-10847)
HOXA1	(+4031)
HOXA10	(-5655)
HOXB1	(+10063)
HPCAL4	(-3615)
HPS1	(-9870)
HPS3	(-15014)
HPSE	(-26885), (-26576)
HPX	(+13309)
HRASLS5	(+1205)
HS1BP3	(+15191)
HSBP1	(+32910)
HSCB	(+18095)
HSD17B11	(-3)
HSD17B3	(-42557)
HSPA9	(+27261)
HSPB11	(-36844)
HSPG2	(-7221), (+27046)
HSPH1	(-608)
HUS1B	(-23320)
IBTK	(-770)
ICMT	(-4581)
ID1	(-9423), (-961)
ID3	(-38039), (-2428), (+3748)
ID4	(-32778)
IER2	(+12721)
IER3	(-21071), (-95)
IFFO2	(+6214)
IFI16	(-10249)
IFI6	(+15818)
IFITM3	(-13731)
IFNAR2	(-12964)
IFRD1	(-27350)
IFT122	(+46245)
IGBP1	(+432), (+38431)
IGDCC3	(+9819)
IGF1	(+1914)
IGF1R	(+22744)
IGF2BP1	(-1930)
IGF2BP2	(+17240)
IGF2BP3	(+4923)
IGFBP4	(+1700)
IGFBP7	(+28825), (+31393)
IGFL2	(-14021)
IGFL3	(-9087)
IGJ	(-21608)
IKZF2	(-39176), (-37792)
IL17RD	(+5974)
IL18BP	(+41785), (+49978)
ILDR2	(+22753)
ILKAP	(-36378)
INPP5F	(-39156)
INSM1	(+3926)
INTS2	(+30039)
IP6K3	(-34364)
IPO11	(-6421)
IREB2	(-15198)
IRF2BP2	(-2065), (+2760)
IRF2BPL	(-16341)
IRGC	(-28580)
ISCA1	(-45779), (-21007)
ISL2	(-194)
ITGA5	(-12572)
ITGA6	(+7249)
ITGB1	(-541)
ITGB3	(-33230)
ITGB8	(+9959)
ITM2B	(+2121)
ITPKB	(+15341)
ITPRIP	(-9236), (+4995)
IWS1	(+45701)
JADE1	(+21938)
JAG1	(+203)
JAK2	(+2842)
JARID2	(-37854), (+18744), (+22621)
KAAG1	(-43355)
KANK1	(-25414)
KANSL1L	(-6628)
KAT2B	(-10916)
KAT6A	(-9405)
KAT7	(+27669)
KCMF1	(-12576), (-11310)
KCNAB2	(+6785), (+7218)
KCNG3	(-1016)
KCNH3	(-49244)
KCNJ10	(+23703)
KCNJ6	(-4778)
KCNK2	(-27876)
KCNN2	(+26649)
KCNQ2	(+37741)
KCNQ4	(+41051)
KCNV2	(+37841)
KCTD1	(-26187)
KCTD10	(+18526), (+19535)
KCTD13	(-17001)
KDM1A	(-89)
KDM2B	(-9928), (-1565), (+3765)
KDM3A	(+220)
KDSR	(+27283)
KHDRBS1	(+47335)
KIAA0020	(+34143)
KIAA0247	(+26629)
KIAA0408	(+38547)
KIAA0513	(+20178)
KIAA1147	(+47469)
KIAA1279	(-82)
KIAA1324	(+37394)
KIAA1522	(-24765)
KIAA1919	(-4880)
KIAA2013	(+16697), (+18040)
KIF13A	(-35519), (+1309)
KIF13B	(+33500)
KIF14	(-45339)
KIF1B	(-31706)
KIF21A	(-779)
KIF2C	(-10527), (-8681)
KIRREL	(-23795)
KLF3	(+3048)
KLF6	(+1281), (+23126)
KLF7	(-930)
KLHL21	(-1485)
KLHL24	(-43459)
KLHL36	(-26289)
KLHL6	(-36475), (+36646)
KLHL7	(+10414)
KNDC1	(-8618)
KPNA1	(+17088)
KPNA2	(-1500)
KPNA3	(+1317)
KPNA7	(+44871)
KREMEN1	(-32359)
KRT14	(+7177)
KRT18	(+23203)
KRT19	(-20638)
KRT31	(-15934)
KRT37	(+10997)
KRT5	(+23916)
KRT6A	(-3514)
KRT6B	(-2591)
KRT6C	(+19068)
KRT7	(+27941)
KRT81	(+30479)
KRT9	(-7686), (+23112)
L3MBTL2	(-22009)
LACTB	(-40895)
LAMA1	(+1348)
LAMB1	(+36421)
LAMC2	(-5382)
LAPTM4A	(-640)
LAPTM4B	(-18376)
LARGE	(+23207)
LARP1	(-20438), (+9010)
LARP7	(+11787), (+15318)
LASP1	(+14137)
LATS1	(+16283)
LAYN	(+21262)
LBR	(+49641)
LCA5	(-7627)
LCOR	(+1070)
LDLR	(-243)
LDLRAD1	(+35357)
LDLRAD2	(-28284)
LEF1	(-25946)
LEFTY2	(-4530)
LEMD1	(-29387)
LEMD2	(+7787)
LEPR	(+5305)
LFNG	(+4318)
LGALS2	(-12507), (+16442)
LGALS8	(-14988)
LGI1	(-10736)
LGR4	(+28855)
LHFP	(+37676)
LHFPL2	(+37765)
LHPP	(-7460)
LIMCH1	(+2534)
LIMD1	(-19152), (+41130)
LIN28A	(+8298)
LINGO3	(-35796)
LINGO4	(-23060)
LIPF	(+38758)
LIPK	(-21345)
LLPH	(+23120)
LMCD1	(-2396)
LMNA	(-32264), (-28308), (+9045)
LMO4	(+2803)
LMOD2	(-11567)
LMTK2	(+25042)
LMTK3	(-7079), (+43465)
LMX1A	(-19971)
LOH12CR1	(+27425)
LONRF2	(+36508)
LPAR5	(+18446)
LRBA	(-34336)
LRIG2	(-30738)
LRP2	(-1915)
LRP4	(+11581)
LRP5	(+15841)
LRRC10	(+25814)
LRRC17	(+20934), (+29261)
LRRC41	(+4759)
LRRC70	(-9177)
LRRC8D	(-12386)
LRRN2	(-25329), (+47773)
LRRN3	(+6017)
LRRTM2	(-10021)
LRTM1	(-26482)
LRTOMT	(-39488), (-31295)
LSAMP	(+21853)
LSG1	(+38986)
LSM4	(-5451)
LSM7	(+800)
LTBP1	(-19966)
LTBR	(-7147)
LY6G5C	(-22640)
LYPD6B	(-38049)
LYRM2	(-29703), (-29445)
LYST	(-43741)
LZTS1	(+34796), (+35149)
LZTS2	(+13591)
MACF1	(+19827), (+21382), (+23785)
MAD2L1BP	(+636)
MAF	(-1627)
MAGEF1	(-15482), (+26165)
MAGI1	(+27078)
MALT1	(-31429)
MAMSTR	(-5514)
MAP1B	(+1795)
MAP1LC3B	(-3389)
MAP1LC3C	(-10100)
MAP2K4	(+26031)
MAP2K5	(+5910), (+16035)
MAP3K9	(-8276)
MAP7D1	(+977)
MAPK10	(+43)
MAPK1IP1L	(+969)
MAPKAP1	(+12559)
MAPKAPK2	(+3084), (+20248)
MAPKAPK5	(+26468)
MAPKBP1	(-237)
MAPRE2	(-35189)
2025-03-01	(+32623)
2025-03-10	(-16618)
2025-03-04	(+31911)
2025-03-06	(-480)
MARCKS	(-422)
MARK3	(+32441)
MAST1	(-2128)
MAT2A	(-1546)
MAT2B	(-2236)
MATR3	(+48707)
MAVS	(+42002)
MBD2	(-22369)
MBNL1	(+37141)
MBOAT1	(+14975)
MCF2	(-11982)
MCFD2	(+26643)
MCHR1	(+42717)
MCL1	(-30316), (-25187), (+11171)
MCTP1	(+3177)
MCTS1	(-439)
MCUR1	(+19315)
MDC1	(-2200)
MDFIC	(+7853), (+8213)
MDH1	(+24476), (+25548)
MDM1	(-11918)
MDN1	(+2126)
MDS2	(-29500)
MECR	(+48705)
MED12L	(+20986)
MED25	(-4603)
MEGF11	(-24490)
MEIS1	(-6162)
MEIS3	(+27590)
MELK	(-16928)
MEP1B	(-31690)
MEPE	(+44976)
MESDC2	(+22239)
MET	(+34670)
MEX3A	(-4401), (-445)
MEX3B	(+1082)
MEX3C	(+2104), (+32405)
MEX3D	(+1082)
MFAP5	(-29794)
MFHAS1	(-20477), (+9121)
MFSD4	(-25085)
MGAT1	(+23824)
MGMT	(+27859)
MICAL2	(-17570)
MICU2	(+20444)
MIDN	(+1020), (+2384)
MINK1	(+24883)
MKL2	(-28232)
MKNK2	(+22385)
MKRN1	(+23638)
MLLT10	(-18149), (-9504), (-6399)
MLLT11	(+2603)
MLLT3	(-24405)
MLPH	(+3401)
MMP1	(+17513)
MMP10	(-19)
MMP24	(+36268)
MMS22L	(-273)
MN1	(+24625)
MNAT1	(+26038)
MNT	(+2013)
MOB1B	(+21853)
MOCS1	(+29597)
MOG	(+4778), (+10076)
MOV10	(-2301)
MPC1	(+17271)
MPHOSPH8	(+47877), (+48170)
MPP1	(+5780)
MPP2	(+15132)
MRAP2	(+18878)
MREG	(+7371)
MRO	(+35228)
MRPL42	(+279)
MRPL45	(+44483)
MRPS18A	(-14849)
MRPS27	(+17919)
MS4A4E	(+36033)
MS4A6A	(-10799)
MSANTD4	(-148)
MSGN1	(+10983)
MSH5	(-2078)
MSL1	(-9213)
MSTO1	(+38491)
MT4	(-17651)
MTA2	(+2403)
MTF2	(-90)
MTHFD1	(+22255)
MTM1	(-1663)
MTMR12	(-46486)
MTURN	(+34376)
MUC20	(-22731)
MUC4	(+5659)
MXI1	(-43954)
MYADM	(-26889), (-16343)
MYBPH	(-2410)
MYCL	(+8650)
MYEF2	(+28421)
MYH1	(-31201)
MYH2	(+213)
MYH9	(+2413), (+19234)
MYL2	(-14025)
MYL4	(+11554)
MYO10	(+5865)
MYO1B	(+812), (+25534)
MYO1E	(+18814)
MYO1F	(+24633)
MYO3B	(+43867)
MYO5C	(+33646)
MYO9A	(-665)
MYOF	(+45450)
MYPN	(+44572)
MYRFL	(-31705)
MYT1	(+24848)
N4BP3	(+13327)
NAA38	(-31629)
NAA40	(+35316)
NALCN	(+34378)
NARF	(+35963)
NAT1	(-12555)
NAT16	(+1040)
NAV2	(+47429)
NCF2	(+43873)
NCK2	(+17463)
NCKIPSD	(+22052)
NCOA3	(+6486)
NCOA5	(+15685)
NCOR2	(-17910)
NDFIP1	(-44604)
NDUFA8	(+24625)
NDUFB5	(+31)
NDUFS2	(+1593)
NDUFS5	(+435)
NEDD9	(-240), (+38163)
NES	(+3544)
NEUROG1	(-34353), (-29437), (+46987)
NFIA	(-3540)
NFKBIZ	(-6893)
NFU1	(-12960)
NFYC	(+17869)
NGRN	(+2892)
NHLRC3	(-14721), (-12670), (-243)
NHSL1	(-21061), (+25723), (+27081)
NHSL2	(+46958)
NINJ2	(+31536)
NIPAL3	(+48543)
NIPBL	(-6135)
NISCH	(+1110)
NKD2	(-18170)
NKIRAS2	(-5865), (-4387)
NKX1-2	(-4191)
NKX2-3	(+4264)
NKX6-2	(+43139)
NLGN1	(+12433)
NLRP12	(-28720), (-18174), (+31418)
NMI	(-49496)
NMRAL1	(-1958)
NMT1	(-10854)
NOD1	(+9374)
NOS1AP	(+22429)
NOTCH1	(-26462), (-523)
NOTCH3	(-22212)
NOTCH4	(+27433)
NPEPL1	(-22279)
NPPB	(-49452)
NPY1R	(-140)
NPY5R	(-11100)
NR1D1	(-12676)
NR1I2	(+12600)
NR2C1	(-41424)
NR2C2	(+43107)
NR2F1	(-281)
NR2F2	(+5010), (+7684), (+9944)
NR4A3	(-6363)
NRARP	(-10)
NRBF2	(-3229)
NRP2	(-31964)
NRROS	(-6700), (+26615)
NSUN3	(+255)
NT5C2	(-37995)
NTNG2	(-20278)
NTPCR	(-375)
NTRK2	(+39914), (+40060)
NUAK1	(+3997), (+6812), (+31289)
NUAK2	(+7669), (+20054), (+36758)
NUDT15	(+1211)
NUDT9	(-31193)
NUFIP1	(+19356)
NUFIP2	(-547)
NUP210L	(-31400)
NXN	(+2246), (+29622), (+46054)
NXPH2	(+2175)
OBFC1	(+9622)
OCIAD2	(-47794)
ODF1	(-22769), (-15912)
OGFRL1	(+47138)
OGN	(+25186)
OGT	(-495)
OIT3	(-6712)
OLA1	(-37619)
OLFML3	(-2366), (-40)
OMG	(+17728)
ONECUT2	(+2387)
OPTC	(+25442)
OR10G3	(+13066)
OR1M1	(-17320)
OR2A4	(+22863)
OR2H2	(+36766)
OR2V2	(+29519)
OR2Y1	(-45906)
OR4D9	(+42354), (+45460)
OR56B1	(-46302)
OR5AU1	(+21984)
OR5H2	(+46829)
OR5K4	(-24137)
ORAI1	(-44001), (-35638)
ORAI2	(-37755)
OSBPL10	(+20908)
OSBPL1A	(+670)
OSMR	(-36017)
OSR2	(-380), (+43893)
OTUD7B	(-40004)
OXA1L	(+54)
OXGR1	(-6255)
P2RY12	(-9165)
PAFAH2	(-385)
PAIP1	(+962)
PAIP2	(-87)
PAK1	(-6067)
PAK4	(-1433)
PAM	(-412)
PAMR1	(-23436)
PANK2	(-250)
PAPLN	(+49547)
PAQR5	(-42043)
PARK7	(+30526)
PARP16	(-9475)
PARVG	(-32675)
PAX3	(+7987), (+26205)
PAX7	(+18910)
PAXBP1	(-297)
PBLD	(-114)
PBX1	(+16185)
PC	(-44125)
PCBP1	(+1823), (+2008), (+37064)
PCDH1	(+39111)
PCDH18	(-4893), (-235)
PCDH8	(-3181), (-2980)
PCK2	(-3439)
PDCL	(-92)
PDCL3	(+41508)
PDE4DIP	(-28430)
PDE6D	(+35901)
PDE7A	(+1133)
PDGFB	(+29877)
PDHB	(-1290)
PDIA4	(+44853)
PDIA5	(+24195)
PDLIM2	(+18795)
PDP1	(-36592), (+782)
PDZD7	(+18066)
PEBP1	(-14658)
PEBP4	(-25992), (+11666)
PEG10	(+45439)
PEX11G	(-26941), (-72)
PFKFB3	(+1834)
PGAM1	(+1640)
PGAP3	(-1084)
PGPEP1	(-11862)
PGRMC2	(-32874)
PGS1	(-12810)
PHACTR2	(+12198)
PHC1	(-2618)
PHC2	(+11012), (+33104)
PHF13	(-9331)
PHF20	(-2592)
PHIP	(-437), (+1601)
PHKA2	(-13382)
PHLDA3	(+20790)
PHLDB2	(+1289), (+1534)
PHLPP1	(+36136)
PI16	(-6179)
PI4K2A	(+8540)
PI4KB	(+32387)
PIAS2	(+18001)
PID1	(-2594)
PIF1	(+15390)
PIGM	(-14552)
PIGP	(+12319), (+33255)
PIK3R3	(-540)
PIM1	(-32466), (-32013), (-28655)
PIN4	(-228)
PIPOX	(-4078), (+47)
PITPNA	(-22863)
PITX3	(-3872)
PIWIL2	(+23270)
PKD1L1	(+43073)
PKDCC	(+44495)
PKIG	(-9598)
PKM	(+4521)
PLA2R1	(+7272)
PLAGL1	(+6317), (+10081)
PLAUR	(-17080)
PLCD1	(-14114)
PLCG1	(+36170)
PLD1	(-32532), (+18830)
PLEK2	(-32247)
PLEKHA3	(-1890)
PLEKHF1	(+18114)
PLEKHG1	(+937)
PLEKHG2	(-682)
PLEKHG3	(-2578), (+11245)
PLEKHG6	(+12445)
PLEKHJ1	(-2187)
PLEKHM3	(-15164)
PLK5	(+42017)
PLLP	(-15207), (+24090)
PLN	(-5619)
PLOD2	(+26401)
PLP2	(-16677)
PLS3	(+23715)
PLSCR1	(-40609)
PLSCR5	(+20743)
PLXNA2	(+10488)
PMEPA1	(-755)
PMF1	(+12500)
PNRC1	(-658)
PODXL	(-48652)
POGZ	(+15190)
POLI	(-22247)
POLR1E	(-13359)
POLR3E	(-170)
POLR3GL	(+14618)
POMGNT1	(-3383)
POMGNT2	(+43440)
POSTN	(+3476)
PP2D1	(-16777)
PPAP2C	(+556)
PPAPDC2	(-31254)
PPAT	(+25234)
PPCDC	(+12742), (+12938)
PPIE	(-43597)
PPM1A	(+30586)
PPM1B	(-32917)
PPM1F	(+14470)
PPM1H	(-22298)
PPP1R12B	(-6412)
PPP1R12C	(+30351)
PPP1R16B	(-25638), (-866)
PPP1R18	(+604)
PPP1R32	(+19163)
PPP1R36	(+23316)
PPP1R3C	(-2605)
PPP1R9B	(-1622)
PPP2CA	(-21393)
PPP2CB	(+11019)
PPP3CC	(-16601)
PPP4R1	(-29152)
PPT1	(+38017)
PRDM14	(-3716)
PRICKLE1	(-547)
PRKAG3	(+25990)
PRKAR2B	(+23373)
PRKCB	(-32231)
PRKRIP1	(+31897)
PRM1	(-47603), (-32082)
PRND	(-1571)
PRNP	(+34103)
PRPH	(-5382)
PRPS1	(+1673)
PRR15	(+49952)
PRR16	(-9674)
PRR7	(+1126)
PRRC2B	(-27262)
PRRC2C	(-274)
PRRX1	(-1073)
PRSS48	(+47364)
PRSS54	(+14092)
PRSS55	(+29853)
PRTG	(-43300), (+5453)
PRUNE2	(+18028), (+32317)
PSEN2	(-7021)
PSIP1	(-41272)
PSMA5	(+26939)
PSMB4	(+44741)
PSMD14	(+554)
PSMD6	(-40152)
PSPC1	(-11974)
PSTPIP2	(+29539)
PTCH1	(-1963)
PTCH2	(+23213), (+35368)
PTCHD2	(-89)
PTCHD4	(-42573)
PTK7	(+13718), (+16883)
PTMA	(+3), (+36892)
PTPDC1	(-18694)
PTPN12	(+1355)
PTPN14	(-1603)
PTPRJ	(-6244)
PTPRK	(-586)
PTPRM	(+11036)
PUM1	(+283)
PVRL2	(+43911)
PVRL3	(-24532)
PWWP2A	(-447)
PXDC1	(-4297), (+29670)
PXDN	(+36467)
PXN	(-25884)
PYGM	(-3100)
QPRT	(+21548)
QRFP	(+46907)
R3HCC1	(-41537)
RAB11A	(-36592)
RAB11FIP1	(+8876), (+9090)
RAB17	(-23339)
RAB23	(+47930)
RAB30	(-13)
RAB34	(-331)
RAB36	(-3146)
RAB3B	(+26773)
RABGAP1	(-9449)
RABL5	(+27461)
RAD18	(-1522)
RAD23B	(-33886)
RAD54L	(-24044)
RAD9A	(-17718)
RAE1	(-4329)
RAI14	(+1361)
RALA	(-33584)
RALB	(+40796)
RANBP6	(+268)
RAP2B	(+47502)
RARB	(-8045)
RASAL2	(-35937), (-33061)
RASIP1	(+15486)
RASSF8	(+38739)
RBBP6	(-778)
RBBP9	(-75)
RBCK1	(-7718)
RBM17	(+2690)
RBM20	(-2928)
RBM22	(-141)
RBM23	(+19425)
RBM24	(+24237)
RBM34	(-38082)
RBM38	(+4436)
RBM39	(-27440)
RBM4B	(-613)
RBM7	(-21815)
RBPJ	(-21288), (-19107)
RBPMS	(+9526), (+11488), (+21063)
RBPMS2	(-34691)
RCAN3	(-38560)
RCN1	(-18890), (+2112)
RCOR3	(-1800)
RDH12	(+2895)
REM2	(+16594)
REPIN1	(+9608), (+10380)
REPS1	(+15955), (+16985)
REST	(-36461), (-328)
REV3L	(+4682)
REXO2	(+39451)
RFFL	(+25571)
RFPL1	(-43308)
RFTN1	(-37153), (+14991), (+32525)
RFX2	(+43376)
RFX5	(-404)
RFX8	(-43000), (+32258)
RGMB	(-1489)
RGS2	(-14324)
RGS5	(-463), (+35800)
RGS6	(-40346)
RGS8	(+10250)
RGS9	(+46754)
RHAG	(+29048)
RHO	(-42256)
RHOBTB2	(-33517)
RHOF	(-8045)
RHOJ	(-139)
RHPN2	(+32199)
RIC8B	(-6234)
RIMKLB	(-5316)
RIN1	(+7795)
RIPK1	(+7347)
RIPPLY3	(+32993)
RLBP1	(+23909)
RMI2	(-31999), (-16478)
RMND5B	(-4226)
RNASET2	(-32361)
RND1	(+13085)
RND3	(-35)
RNF130	(-13716)
RNF144B	(+8389)
RNF157	(-24461)
RNF20	(+2912)
RNF213	(+783)
RNF217	(+37118)
RNF219	(+663), (+886)
RNF32	(+24473)
RNF44	(+632)
RNFT2	(+86)
ROBO4	(-478)
ROR1	(-42360)
RORC	(+2658)
RP2	(-44546)
RPEL1	(-14593)
RPL10	(-16680)
RPL17	(-8313), (-8157)
RPL18	(-4320)
RPL23A	(-794)
RPL27	(-204)
RPL27A	(+17678)
RPL5	(-39471)
RPN2	(+16783)
RPP40	(-21998)
RPS29	(+36326)
RPS3A	(-49740)
RPS6KL1	(+37171)
RREB1	(-20541)
RRP7A	(+26240)
RSBN1	(-39)
RSBN1L	(-12299)
RSF1	(+25), (+1689)
RSL24D1	(-20701)
RSPH9	(-14870)
RSPO2	(+10285), (+10469)
RSRC2	(+25803)
RTBDN	(-990)
RTDR1	(-87)
RTN4	(+138)
RUNDC1	(+17708)
RUNX1T1	(+43688)
S100A4	(+766)
S100A5	(-3354)
S100Z	(-18855)
SACM1L	(+12158)
SACS	(-15851), (+458)
SAE1	(+26683)
SAG	(+22062)
SALL1	(-30263), (+8027)
SALL2	(-20459)
SASH1	(-37404), (-146)
SATB1	(+1054)
SAV1	(-2595), (-1937), (+9955)
SAYSD1	(+26607)
SBK3	(-4478)
SC5D	(-43243)
SCAF4	(+1239)
SCAND3	(-10017), (-2277), (+44446)
SCD5	(-13305), (+13060)
SCG3	(+45214)
SCML4	(-45734)
SCN10A	(-40284)
SCN2B	(-34489)
SCNN1A	(-1662)
SCUBE3	(-21832), (+34991)
SCYL1	(-32657), (-27376), (-26082)
SDE2	(-3138)
SEC23B	(-10237)
SEC31B	(+34014)
SEC63	(+1174)
SELENBP1	(+25078)
SEMA3A	(-12343), (-6302)
SEMA4A	(-29775)
SEPP1	(-46616), (+44364)
SEPSECS	(+28209)
SERINC3	(-202)
SERINC5	(+9843)
SERPINA1	(-6586)
SERPINB1	(-34676)
SERPINB6	(+8549)
SERPINB9	(-49498), (+26598)
SERPINE1	(-26835)
SERTAD4	(-10184), (+18668)
SETBP1	(+35216)
SETD1B	(-2425)
SETD2	(+49875)
SETD5	(+5319)
SETDB1	(-13743)
SEZ6	(-32524)
SF1	(+15072)
SF3B5	(-9571)
SFPQ	(-9184), (-226), (+3)
SFSWAP	(+12753)
SFT2D1	(-23136)
SFXN5	(+21539), (+21708)
SGCA	(-13867), (+12322)
SGOL1	(+44346)
SH2D6	(+24245)
SH3BP4	(-24345), (-17779), (+17891)
SH3RF1	(+19495), (+26908)
SH3RF2	(+11887)
SHB	(+21361)
SHC1	(-2007)
SHC3	(-1619)
SHC4	(-281)
SHF	(-133), (+864), (+2647), (+42971)
SHH	(-852984), (-808241)
SHISA2	(-12093), (+1545)
SHQ1	(+38132)
SHROOM3	(+24207)
SIAH1	(+47016)
SIAH3	(-22129)
SIGLEC11	(-26156)
SIGLEC14	(-10489)
SIK2	(-40469)
SIM1	(+43928)
SIPA1L3	(+25078)
SIRT4	(-10677)
SIX1	(+5318)
SLC13A3	(+28871)
SLC15A1	(+14281)
SLC17A2	(+31303)
SLC17A3	(-25065)
SLC18A1	(-8938)
SLC18A2	(+19637)
SLC19A3	(-48157)
SLC22A11	(+10950)
SLC22A12	(-24234)
SLC22A4	(+28157)
SLC22A5	(-47151)
SLC24A2	(-13007)
SLC24A5	(+29124)
SLC25A16	(+31144)
SLC25A24	(+916)
SLC25A25	(+30567)
SLC29A3	(-49426)
SLC2A12	(-3605), (-293)
SLC2A14	(-19620), (+12356), (+25291)
SLC2A3	(-24605), (+43831)
SLC2A9	(-42165)
SLC32A1	(-31895)
SLC35D2	(+38988)
SLC35D3	(+34800)
SLC35G1	(-43984)
SLC36A1	(+35701)
SLC37A3	(+49521)
SLC38A5	(-5821)
SLC39A10	(-43687), (+49952)
SLC39A8	(+45421)
SLC43A2	(+43157)
SLC4A2	(-20)
SLC4A3	(+35143)
SLC4A9	(-8428), (-2320)
SLC7A11	(-179), (+18839)
SLC7A5	(-2337)
SLC7A7	(+49227)
SLC8B1	(+34967)
SLC9A7	(-33339)
SLC9A8	(-44118), (-40302)
SLCO5A1	(+1346)
SLFN12	(-302)
SLFN13	(+15339)
SMAD2	(-37400)
SMAD4	(-12951)
SMAD6	(+57)
SMAGP	(-49939)
SMARCA2	(-2961)
SMARCAD1	(-21), (+422)
SMARCC1	(-7240)
SMC3	(-660)
SMIM3	(+4037)
SMPD3	(-30275)
SMPX	(+10539)
SMS	(+6633)
SMURF1	(-18535)
SMYD1	(+15192)
SMYD2	(+35570)
SNAP23	(-37314), (-3847)
SNAPC3	(+46)
SND1	(+32100)
SNRPN	(+35665)
SNTG2	(-18147)
SNX19	(+21937)
SNX31	(-18101)
SNX8	(+13319)
SOCS2	(+47120)
SOCS3	(-5753)
SORT1	(-1461), (+14593)
SOST	(+38360)
SOSTDC1	(-19173), (-18976)
SOX13	(+35153)
SOX21	(+5121), (+5344)
SP9	(-48629), (-22045)
SPARC	(+10714)
SPARCL1	(-14601)
SPATA20	(-4454)
SPATA4	(-43351)
SPATS2L	(+18641)
SPCS3	(-15904)
SPEN	(-32216), (-13592)
SPERT	(-23907)
SPG20	(-133), (+47931)
SPIN1	(+30050)
SPINK2	(-49706)
SPO11	(+16922)
SPRED1	(-613)
SPRY1	(+19131), (+44973)
SPRY2	(-22472)
SPRY4	(-32075), (-241), (+4891)
SPSB1	(-39309)
SPTSSB	(-48075)
SRGAP1	(+49134)
SRP14	(-42668)
SRP9	(-30978)
SRPK1	(+1969)
SRSF10	(-23131)
SRSF4	(-240)
SRSF7	(+23)
SSR3	(+19959)
ST3GAL5	(-46820)
ST6GAL1	(+856)
ST6GALNAC3	(-21392)
ST8SIA1	(-1105)
STAB1	(-38720)
STAM	(+27275)
STAM2	(-7803)
STARD9	(+8687)
STAT5A	(+42039)
STC2	(+37076)
STEAP3	(-27276), (+32087)
STK24	(-41341), (+45816)
STK3	(-1491)
STK39	(+27146)
STOML3	(-47009), (-34582), (-32531)
STON1	(+5398), (+8325)
STOX1	(+44122)
STPG1	(+39646)
STRA6	(-21146)
STX11	(-45338)
STX16-NPEPL1	(+18900)
STX5	(-9425)
STX6	(+905)
STXBP1	(+42649)
STXBP5	(-2012)
SUFU	(-932), (-319)
SULF1	(+423)
SULF2	(+20024)
SULT1C4	(+5294)
SULT2B1	(-31807)
SUN1	(+41096)
SV2A	(+29572)
SYAP1	(-298)
SYNC	(-14001)
SYNCRIP	(-26806), (-919)
SYT12	(-4277)
SYT6	(+7091)
SYTL2	(+7501)
TAC4	(+31793)
TADA2A	(+47856)
TAF12	(-5838)
TAF13	(-142)
TAF3	(+36851)
TAF8	(-4912)
TAGLN2	(+12067)
TARDBP	(-31692)
TATDN1	(+13252)
TATDN2	(-23059)
TBC1D2	(+36449)
TBC1D3B	(+27190)
TBC1D8	(+37418)
TBCA	(+2326)
TBCEL	(+47531)
TBPL1	(-36366)
TBX5	(+8704)
TCEA3	(+29600)
TCF20	(-2636)
TCF21	(+27691)
TCF4	(+46085)
TCF7L2	(-97), (+4757), (+8363)
TCHP	(+46152)
TCP1	(+28902)
TCP11	(-6707), (+45112)
TCTEX1D4	(-12565), (-410)
TDGF1	(-2923), (+47927)
TDRD7	(+7628)
TEAD1	(-20550), (-20130)
TEAD4	(-47308)
TECTA	(-29521)
TEK	(-30)
TEKT5	(+26412)
TET1	(+39600)
TFAP2A	(-82), (+3126)
TFAP2C	(+5970)
TFDP1	(+32461)
TFDP3	(-47020)
TFG	(+28066)
TGFB1	(+31862)
TGIF1	(+2838)
TGIF2-C20orf24	(+11096)
THBS1	(-1281)
THBS2	(+1004)
THUMPD3	(-45906)
TIA1	(+178)
TIAF1	(+35910)
TICAM2	(-8710)
TIFAB	(-36563)
TIMM21	(+48178)
TIMP4	(-24)
TK2	(+38550)
TKT	(-31089), (-14178)
TLDC1	(-6793)
TLE1	(+1395), (+2185)
TLE3	(+57)
TLE4	(+39049)
TLL2	(+4594)
TLR10	(+30057)
TLR3	(-39065)
TLR8	(+40195)
TM4SF1	(+7568), (+7787), (+8547)
TM4SF18	(-36536), (-36317), (-35557)
TMC1	(+3523), (+5917)
TMEM106A	(+29566)
TMEM107	(-11414), (-10750), (+3108)
TMEM109	(+1614)
TMEM131	(-32327)
TMEM132A	(-8993)
TMEM132B	(+3203)
TMEM139	(-5227)
TMEM14E	(+35809)
TMEM155	(-31017)
TMEM167B	(-13659)
TMEM17	(+40406)
TMEM2	(-24926), (+7798), (+12151)
TMEM211	(-49875), (-29637)
TMEM212	(-323)
TMEM214	(+17969)
TMEM219	(-18641)
TMEM220	(-680)
TMEM237	(+981)
TMEM247	(+20640)
TMEM253	(+35142)
TMEM30A	(-49862), (+16748)
TMEM30C	(+25276)
TMEM39B	(-11738)
TMEM41B	(-121)
TMEM52B	(+26272)
TMEM61	(-18098)
TMEM64	(-24759)
TMEM75	(-21329)
TMEM78	(-45794)
TMEM82	(+18309)
TMEM87B	(-23127)
TMOD2	(-24994)
TMPO	(-24525), (-12188), (-6394)
TMPRSS11B	(-27352)
TMSB4X	(-28295), (-468)
[truncated: 264 more rows]

## Sheet: ES genes targeted by ESC SOX2
# GREAT version 4.0.4	Species assembly: hg19	Association rule: Two nearest genes: 50000 bp max extension, curated regulatory domains included
A1CF	(+27981)
A2ML1	(-8365), (-3095)
A3GALT2	(-43650), (-42482), (-21386)
A4GALT	(-46070)
A4GNT	(+13270)
AADACL4	(-14958)
AADAT	(-20455), (-4309), (+507)
AAED1	(+776), (+34320), (+35377)
AAGAB	(-6)
AAMDC	(-34)
AARSD1	(+35076)
AASDH	(-38140), (-22926), (+370)
AASS	(-15195)
ABAT	(+7710)
ABCA1	(-41037), (-33223), (-419), (+41987)
ABCA13	(+11540)
ABCA3	(-46433), (+21888)
ABCA4	(+6956)
ABCB1	(+3800)
ABCB10	(-4430)
ABCB5	(+35783)
ABCC1	(-41503), (+21798)
ABCC2	(+2226)
ABCC6	(+39737)
ABCC8	(-2790)
ABCD2	(+45195)
ABCD4	(-45297), (-24003), (-23486), (-22063)
ABCF2	(-459)
ABCG2	(+14570)
ABHD10	(-21471), (-11229)
ABHD11	(-4216)
ABHD12	(-8349), (+34192)
ABHD16A	(+390), (+20080)
ABHD16B	(-13317)
ABHD17B	(-41220), (-10436), (-555)
ABHD2	(+58)
ABHD6	(-20210)
ABI2	(-269), (+12666)
ABL1	(-12653)
ABLIM1	(+34286)
ABLIM2	(+46526)
ACAA1	(-159)
ACAD8	(+19660)
ACADL	(-47522), (+47495)
ACADM	(-4804)
ACADSB	(+8673), (+11063)
ACADVL	(-2566)
ACAT2	(-33602), (+462)
ACBD6	(+16683)
ACCS	(-809), (+12766)
ACCSL	(+17478)
ACE2	(+25743)
ACER2	(+424), (+37590), (+48516)
ACHE	(-47956)
ACIN1	(+281)
ACKR3	(-17469)
ACLY	(-42810)
ACO1	(-39882), (-39208)
ACO2	(-375), (+12894)
ACOT1	(-46249)
ACOT11	(+21739), (+34614)
ACOT13	(+16847)
ACOT8	(+2457), (+3744)
ACOX1	(-122)
ACOX3	(+43844)
ACOXL	(-44709), (-43680), (-3300), (-1275), (+39708)
ACPP	(+34058)
ACSBG1	(-6395), (-77)
ACSL1	(+18182)
ACSL6	(+3668), (+8215)
ACSM1	(+8794), (+15298)
ACSM4	(-14381)
ACSS1	(-13622)
ACTB	(-44345), (-32016), (+5005)
ACTBL2	(-13294)
ACTG1	(-822)
ACTG2	(+15062)
ACTL6A	(-35799), (-46)
ACTN1	(-8768)
ACTN4	(+18659), (+45984)
ACTR1A	(-1054), (-181), (+539)
ACTR1B	(-36364)
ACTR2	(-140), (+47561)
ACTR3	(-491)
ACTR3B	(-26094)
ACTR3C	(-6140)
ACTR5	(-18962), (+31410)
ACTRT3	(+30535)
ACVR1	(+35809)
ACVR2A	(+15637)
ACYP2	(-22469)
ADA	(+33697)
ADAM19	(+6834)
ADAM23	(+19076)
ADAM28	(-30179), (-62)
ADAM7	(-12305)
ADAM8	(+39133)
ADAMDEC1	(+44436)
ADAMTS1	(-7233), (+26303)
ADAMTS10	(-7610), (+15733)
ADAMTS13	(-1530)
ADAMTS14	(-49133), (-48355), (-38478)
ADAMTS16	(+959), (+39492), (+42372), (+42749)
ADAMTS19	(-49558), (-621)
ADAMTS6	(-58)
ADAMTS7	(-39776)
ADAMTS8	(+24796), (+45430)
ADAMTS9	(+5219), (+5982), (+9447), (+45277)
ADAMTSL1	(+72), (+31037)
ADAMTSL2	(+26710)
ADAMTSL4	(+19025)
ADAP1	(-10407)
ADAP2	(-14837)
ADAR	(-19846)
ADARB2	(-37428), (-17199)
ADAT1	(+29076)
ADCK1	(-36563), (+4686)
ADCK3	(+42559)
ADCY10	(+8716), (+38898)
ADCY2	(+24594), (+26287)
ADCY5	(-8257)
ADCY6	(-34251)
ADCYAP1R1	(-19978)
ADD2	(+1145), (+33959)
ADH4	(+23010)
ADH5	(-32536)
ADHFE1	(+39945)
ADK	(-92)
ADM	(+3153), (+18956), (+47228)
ADM5	(+2385)
ADNP	(-332)
ADNP2	(-4569), (+10205)
ADO	(-18)
ADORA2A	(-7374)
ADORA2B	(+21579)
ADPGK	(-37156)
ADRA2C	(-12132)
ADRB3	(+26593)
ADRBK1	(-26335), (-13454)
ADRBK2	(-20749)
ADRM1	(-232)
ADSL	(-14103)
AEBP2	(-1531)
AFAP1	(-111)
AFAP1L2	(-45668)
AFF1	(+1101), (+12926), (+13517), (+16162), (+24873)
AFF2	(+37156)
AFF3	(-13875)
AFG3L2	(+40753), (+42239), (+42720)
AFM	(-30080), (-28506)
AFP	(+15440), (+17014)
AGA	(-42375)
AGAP1	(+48797)
AGAP3	(-969)
AGAP7	(-41204)
AGBL5	(-796)
AGFG2	(+3386)
AGK	(-17762), (-6184), (+33870)
AGO1	(-87), (+2991)
AGO2	(-1916), (+951)
AGO3	(-44878)
AGPAT1	(-1220), (-703)
AGPAT3	(+8374)
AGPAT4	(-18320)
AGPAT5	(-8639), (+41711)
AGR2	(+26359)
AGRP	(-37857), (-5402)
AGTRAP	(-31779), (+26615)
AHCYL1	(-24483), (-24109), (+45099)
AHCYL2	(+33813)
AHDC1	(-19334)
AHNAK	(-27097), (-5117), (+38062)
AHNAK2	(+7806)
AHR	(+14169)
AHSA1	(-422)
AHSG	(+2138)
AIF1	(+4770)
AIF1L	(+13817)
AIFM1	(+25943)
AIM1L	(-6844)
AIPL1	(-9055), (-5073), (-2519)
AJAP1	(-3896), (+2420), (+29937)
AJUBA	(-24760)
AK4	(+1720), (+2883)
AK7	(+32393)
AKAP1	(-12692)
AKAP13	(-49393)
AKAP6	(+13712)
AKAP7	(+26587)
AKIRIN1	(-5625), (-341), (+10583)
AKIRIN2	(-21252), (-166), (+3526)
AKNA	(-40591), (+23646)
AKR1A1	(+285)
AKR1B1	(-21832)
AKR1B10	(-46618)
AKR1C1	(-18287)
AKR1E2	(+23670)
AKT1S1	(+509)
AKT3	(-6020)
AKTIP	(-229)
ALAS1	(-30733)
ALDH16A1	(-1267), (+15925)
ALDH1A2	(+2162)
ALDH1B1	(-45750), (+8264), (+26724)
ALDH1L2	(-7817)
ALDH2	(-5071)
ALDH3A2	(+16773)
ALDH3B1	(+21993)
ALDH4A1	(-47349), (-38633)
ALDH5A1	(+44632)
ALDH7A1	(+10)
ALDOA	(-20689)
ALDOB	(-26865), (-23351)
ALG13	(-117)
ALG2	(+37203)
ALG6	(-36798)
ALG9	(+47031)
ALK	(+20151)
ALKBH2	(+23387)
ALKBH5	(-41074), (-26063), (+19182), (+40626)
ALKBH7	(+282)
ALLC	(-6061)
ALOX12B	(+27266)
ALOX15B	(-22133), (+21420)
ALPK1	(+42896)
ALPK2	(-10905), (+17127), (+43998)
ALPL	(+941), (+9657)
ALS2	(+6995)
ALS2CR11	(-23249)
ALX4	(-24830)
AMACR	(-318)
AMBP	(+40134)
AMBRA1	(+36614)
AMD1	(-8293), (+1591)
AMDHD1	(+13725), (+27725)
AMER2	(+18293), (+34685), (+35200)
AMH	(-9340)
AMICA1	(+13902)
AMOT	(-18538), (+14969)
AMOTL2	(-34656), (-33114), (-31772), (+779), (+40837)
AMPD2	(-3049)
AMPH	(+41542)
ANAPC13	(+11933)
ANAPC15	(-64), (+359)
ANAPC5	(-47275)
ANG	(+22929)
ANGEL1	(-48772)
ANGEL2	(+47800)
ANGPT1	(-9786), (+2769), (+11008)
ANGPT2	(-30501)
ANGPTL1	(+1791)
ANGPTL2	(+10641), (+46983)
ANK2	(+14756), (+28143)
ANKDD1A	(+4100)
ANKDD1B	(-22530)
ANKFY1	(+48308)
ANKHD1	(-345)
ANKMY2	(+15030)
ANKRA2	(+45783)
ANKRD1	(-4481)
ANKRD10	(+6347)
ANKRD12	(-29773)
ANKRD13A	(+24102), (+43857)
ANKRD13C	(-90)
ANKRD32	(-44583)
ANKRD33	(-31924), (-21635)
ANKRD40	(-2398)
ANKRD46	(-14289), (+11970), (+49570)
ANKRD50	(-26492)
ANKRD53	(-39306)
ANKRD6	(-6416)
ANKRD66	(+2933)
ANKS3	(-1003), (+19841)
ANLN	(-29341)
ANO1	(-4887)
ANO10	(+15643)
ANO2	(-41969)
ANO4	(-15447)
ANO5	(+41761)
ANO6	(+16760)
ANP32A	(-2931)
ANP32B	(-868)
ANP32E	(-20777), (-20422), (-30)
ANTXR1	(+636)
ANTXR2	(+22968)
ANXA11	(+1252)
ANXA2	(+6721), (+23202)
ANXA4	(-23760), (+31443), (+35529)
ANXA5	(-14788)
AOAH	(-38468)
AOC1	(-9494)
AP1B1	(-6544)
AP1M1	(-4231)
AP1S1	(-226)
AP2A1	(-1458), (+41857)
AP2A2	(+8804), (+19037)
AP2S1	(-24409), (-5)
AP3B1	(-46905), (+22752)
AP3M1	(-74)
AP3M2	(-29009), (-12567), (-127)
AP4M1	(+130)
AP5M1	(+27)
AP5S1	(-20934)
APBA2	(-9468)
APBB1	(-8692)
APBB2	(+45051)
APC	(-19966)
APC2	(+787)
APCDD1	(-48308), (-47938)
APEX1	(+30)
APH1A	(-13359), (-345)
APH1B	(-20958)
API5	(-21041), (-159)
APLNR	(-46517), (-40726), (-26361), (+23666), (+31681)
APLP1	(-7015), (+1635)
APOB	(-24317)
APOBEC1	(-28876), (+27693)
APOBEC3H	(+13866)
APOH	(+19691)
APOL3	(-19503), (+15403)
APOL4	(+24399)
APOM	(-2500)
APOO	(-45146)
APPBP2	(-19620)
APPL1	(-27616), (-27260)
APTX	(-12891), (-34)
AQP11	(-41571)
AQP2	(+9168)
AQP5	(-1956)
AQP7	(+21036)
AQR	(+49755)
ARAP3	(+1184), (+7328)
ARC	(+6360)
ARF3	(-7934)
ARF4	(-263)
ARF6	(+38767)
ARFGAP2	(-8542)
ARG2	(-11950)
ARGLU1	(-49596)
ARHGAP10	(+22256)
ARHGAP12	(-16241)
ARHGAP18	(-81)
ARHGAP19	(-129)
ARHGAP21	(+3304)
ARHGAP22	(+9939)
ARHGAP23	(-24081), (+12796), (+22455)
ARHGAP27	(-235), (+49339)
ARHGAP29	(-22261)
ARHGAP31	(-38059), (+15806)
ARHGAP32	(+7395), (+37048)
ARHGAP35	(-43275)
ARHGAP39	(-34245)
ARHGAP40	(+31940)
ARHGAP42	(-23917), (-10564), (-1061), (+284)
ARHGAP9	(+18588)
ARHGEF1	(+3505)
ARHGEF10	(-21709)
ARHGEF10L	(-45365), (-18255), (-1212)
ARHGEF11	(-24431), (+11058)
ARHGEF15	(+27686)
ARHGEF16	(+17241)
ARHGEF17	(-18533), (-1161), (+24561)
ARHGEF19	(-3740), (-164)
ARHGEF2	(-5909)
ARHGEF28	(+28004)
ARHGEF3	(-47084), (-26488), (+18717)
ARHGEF37	(+29718)
ARHGEF38	(+2903)
ARHGEF4	(-19709)
ARHGEF40	(+24210)
ARHGEF6	(-12232)
ARID1A	(-2830), (+27389), (+29115)
ARID1B	(-3402), (-2993), (+13637)
ARID2	(-2050), (-724), (+1952)
ARID3B	(-9439)
ARID3C	(-5890)
ARID4B	(-134), (+40788)
ARID5A	(-43551), (+2045), (+28533)
ARID5B	(+336)
ARIH1	(-38)
ARL11	(+7727), (+36525)
ARL14	(-15240)
ARL16	(+66)
ARL2BP	(-170), (+15523)
ARL3	(+35204)
ARL4A	(+28671), (+42012)
ARL4C	(+2603), (+47641)
ARL4D	(-30954), (-52)
ARL5C	(-8023)
ARL6	(-45124)
ARL6IP4	(-5448)
ARMC1	(-248)
ARMC12	(+2913), (+4150), (+27625)
ARMC3	(-66)
ARMC6	(-1015)
ARMC9	(-18564)
ARNT	(-36074), (-101)
ARPC2	(-48387)
ARPC3	(-17914)
ARRB1	(-37062)
ARRB2	(-427)
ARRDC3	(+1419), (+3290), (+44168)
ARSA	(-13830)
ARSD	(-2447), (+404), (+16040)
ARSE	(+32472)
ART3	(-1750), (+12673)
ARV1	(-100), (+49844)
ARVCF	(+29859), (+42058)
ARX	(-34217), (+16297)
ASAP1	(-46698)
ASAP2	(+11484), (+38517)
ASB16	(+16133)
ASB18	(-43470)
ASB2	(-49451)
ASB4	(-14569)
ASB5	(-34911), (+30055)
ASB6	(+16009)
ASB7	(+33329)
ASCL1	(-24344), (+4491)
ASCL2	(+47344)
ASF1A	(-137)
ASGR1	(-34995), (+46734)
ASGR2	(-18021)
ASIC1	(-6231)
ASIC3	(+9296)
ASIP	(-3651)
ASNA1	(-66)
ASPA	(+7061), (+34290)
ASPHD2	(-34352)
ASPN	(-34768)
ASTN1	(-6198)
ASTN2	(+14710)
ASXL1	(-13348)
ASXL2	(-42664), (-34449)
ASXL3	(+6653), (+28214)
ATAD2	(-404)
ATAT1	(-12)
ATE1	(+36693)
ATF4	(-9610)
ATF6	(-15879)
ATF6B	(-101)
ATF7	(-32750)
ATF7IP	(+19443)
ATG10	(+8322)
ATG16L2	(-20159)
ATIC	(-40155)
ATL2	(-29803)
ATMIN	(+40958)
ATN1	(+1522), (+19553)
ATOH1	(-334)
ATOH7	(-39396), (+23426)
ATOH8	(+11699)
ATP11A	(+21656), (+43119), (+45727)
ATP12A	(+35869)
ATP13A1	(-4689)
ATP13A2	(-3710)
ATP13A5	(-10709)
ATP1A1	(-27778), (+23938)
ATP1A3	(-38339), (+34567)
ATP1A4	(+18118)
ATP1B1	(-158)
ATP1B2	(+6012)
ATP1B4	(-29522)
ATP2A1	(+46493)
ATP2B2	(-48292), (+45269)
ATP2C1	(-33741), (-10624)
ATP4B	(+40927)
ATP5B	(+8980)
ATP5E	(+6692)
ATP5EP2	(+16665), (+20938), (+24307)
ATP5G2	(-19088), (+17168)
ATP5L2	(+25340)
ATP5O	(-32724), (-31937), (-26672), (-101)
ATP5S	(+22919)
ATP6AP1L	(+14855)
ATP6V0E2	(+10603)
ATP6V1A	(+6533)
ATP6V1B1	(-27171), (-15922), (+3424)
ATP6V1B2	(-5131)
ATP6V1C1	(-21351), (-20966)
ATP6V1C2	(-12063)
ATP6V1E2	(+19546)
ATP6V1G1	(-4151), (-3792)
ATP6V1G2	(+58)
ATP6V1G2-DDX39B	(-204)
ATP6V1H	(+47169)
ATP8B4	(-29281), (-353), (+2603)
ATP9A	(-31071)
ATP9B	(-42650)
ATPAF2	(-99)
ATXN1	(-42661)
ATXN10	(-43155), (-40409)
ATXN3	(-2014)
ATXN3L	(+36350)
ATXN7L1	(+26874), (+38524)
ATXN7L3	(+5715)
ATXN7L3B	(+3540)
AUH	(+958)
AURKB	(-10336), (+18130), (+20328)
AUTS2	(+9749), (+22877)
AVIL	(-20754), (-18125), (-17104)
AVL9	(+17901)
AVPI1	(+38529)
AXIN2	(-11373)
AXL	(+44723)
AZGP1	(+31286), (+31684)
AZI1	(+1382)
AZIN1	(-45265), (-41702), (-29852)
B2M	(+17405)
B3GALT1	(-7210)
B3GALT5	(-18762)
B3GALTL	(-37444)
B3GNT2	(-44663), (-38799)
B3GNT3	(-32566)
B3GNT5	(+12101), (+15389)
B3GNT7	(-24714), (+15315), (+15874)
B4GALNT2	(-46056)
B4GALNT3	(+49980)
B4GALNT4	(-35007), (-29105)
B4GALT4	(-15675)
B4GALT5	(-45031), (+25548)
B9D1	(+45366)
BABAM1	(-64)
BACE1	(-11515)
BACE2	(-33741), (-20088)
BAG2	(+2051)
BAG3	(+36197)
BAG5	(+19359)
BAG6	(-271)
BAHD1	(-1513)
BAI2	(-19124)
BAIAP2L1	(+38290)
BAMBI	(-620)
BANF2	(-11359)
BANP	(-18921)
BARHL1	(+9224), (+9876)
BARHL2	(-44939), (-10892), (-4395)
BARX1	(-29665)
BASP1	(+6297)
BATF	(-45330), (-41871)
BAZ2A	(-655)
BBC3	(+4950)
BBIP1	(-75)
BBS2	(-27571), (-27199)
BBS7	(-102)
BBX	(-46332)
BCAN	(-5181), (+31975)
BCAR1	(+4823), (+12341)
BCAR3	(+17892), (+39655)
BCAT1	(-43982), (-25199)
BCAT2	(+11904), (+15435)
BCDIN3D	(-39444)
BCL10	(-5521)
BCL11A	(-2506), (+4485), (+21460)
BCL11B	(-29105), (-997), (+4524)
BCL2	(-20056)
BCL2L1	(-16332), (+10061)
BCL2L10	(-27316)
BCL2L11	(+2374), (+43338)
BCL2L14	(-13744), (+16180)
BCL3	(-29727)
BCL6B	(+12869)
BCL7A	(-17708), (+44800)
BCL9	(+70), (+26680), (+46295)
BCL9L	(-19468), (-17608), (-1547)
BCOR	(+4402), (+6184), (+8352)
BDH1	(-24331), (+5419), (+14080), (+45780)
BDNF	(-39755)
BEAN1	(+8057)
BEND3	(-40320), (-2609), (+8419), (+11177)
BEND5	(-29669), (+40924)
BEND7	(-33903)
BET1	(+22788), (+27921)
BFAR	(+1)
BFSP1	(-5726), (-2223), (-174)
BFSP2	(-25124), (-24411)
BGLAP	(-16401)
BHLHA9	(-15343)
BHLHE23	(-26330), (-7848), (+32933)
BHLHE40	(+7857)
BHLHE41	(+11771)
BHMT	(+34811)
BICD1	(-32595), (+13396), (+32860)
BIN1	(-21268)
BIN2	(+3392)
BIRC7	(+17725)
BIRC8	(-3511), (+13059)
BLCAP	(-45055), (-6610)
BLID	(+455), (+46035)
BLM	(-15224)
BLNK	(+48943)
BLOC1S4	(-65)
BLOC1S5-TXNDC5	(+44634)
BMF	(-47270), (-46644), (-15981), (+2243), (+27016)
BMI1	(-4391), (+15642)
BMP1	(+8369)
BMP2	(-2820), (+47523)
BMP4	(-25886)
BMP5	(-59)
BMP6	(-41711), (+44049)
BMP7	(-2740), (+34331)
BMPER	(-31145), (-2830)
BMPR1A	(+38895)
BMPR2	(-1191), (+24185), (+44525)
BNC1	(-26138)
BNIP1	(-4585)
BNIP3	(-27832), (-25259), (+1118)
BOC	(-17963), (+30359)
BOD1	(-11466)
BPHL	(-43233)
BPI	(+33766), (+38265)
BRAF	(+438)
BRAT1	(+30792), (+31580)
BRCA1	(-19), (+45588)
BRD2	(-3210)
BRDT	(-5182)
BRF2	(-40545), (+48037)
BRI3	(+22328)
BRINP1	(+3957), (+9094), (+35661)
BRINP2	(-609)
BRIP1	(-34465)
BROX	(+24090)
BRPF3	(-610)
BRSK1	(+35807)
BRWD1	(-34823), (-13073)
BRWD3	(+43555)
BSN	(-19087)
BSND	(-1039)
BSPH1	(+28846)
BST1	(-18248)
BSX	(-48952)
BTAF1	(-35)
BTBD10	(+28601)
BTBD11	(-11975)
BTBD17	(-84), (+422)
BTBD2	(-13161)
BTBD3	(+937)
BTD	(-5)
BTF3	(-11744), (-10472), (+21454)
BTF3L4	(-45)
BTG1	(-30279), (-37), (+8609)
BTG2	(+2399), (+22437)
BTG4	(-25338)
BTN1A1	(+31793)
BTN3A2	(-37336)
BTRC	(-181), (+19165)
BUB1	(-10779), (-9750)
BUB1B	(-36171), (-5508), (-4882), (-100)
BUB3	(-96)
BZRAP1	(+23638)
BZW2	(+97)
C10orf10	(-11516)
C10orf115	(-40935), (+34832)
C10orf120	(-33863)
C10orf129	(+1996), (+36083)
C10orf25	(-43693)
C10orf67	(-29170)
C10orf88	(+42336)
C11orf30	(-2106), (+1815), (+8673)
C11orf45	(-31123)
C11orf57	(+12420)
C11orf58	(+90)
C11orf65	(+80)
C11orf73	(+2), (+27423)
C11orf74	(-357)
C11orf87	(-31114)
C11orf91	(+16597)
C12orf23	(-36702)
C12orf40	(+34120)
C12orf5	(-44099)
C12orf55	(+32844)
C12orf57	(-18038), (-7)
C12orf65	(+28454)
C14orf1	(+6837), (+29852)
C14orf105	(-7634)
C14orf119	(-23204), (+568)
C14orf132	(-45236)
C14orf144	(+47438)
C14orf159	(-15), (+26537)
C14orf37	(+2854)
C14orf93	(+2749)
C15orf39	(-41963), (-34133)
C15orf52	(+13424)
C16orf46	(-19), (+439)
C16orf54	(+37004), (+45298)
C16orf62	(+911)
C16orf78	(-40627)
C16orf80	(-20)
C17orf103	(-280)
C17orf59	(-2222), (-24), (+2410), (+3309)
C17orf70	(+14771)
C17orf75	(+38772)
C17orf77	(-25849)
C17orf96	(-29057), (+11677)
C17orf97	(-23750), (+12053), (+17145)
C18orf25	(-7236)
C18orf32	(-78), (+21744)
C18orf42	(+44495)
C18orf54	(+24426), (+30344)
C18orf56	(-28066)
C19orf10	(+21965)
C19orf12	(-9321), (+31901)
C19orf25	(+27480)
C19orf35	(+6878)
C19orf43	(-2298), (+40)
C19orf44	(+9)
C19orf53	(+7593), (+20917), (+21273)
C19orf60	(+1247)
C19orf68	(+33505)
C1GALT1	(-287), (+28153)
C1QL2	(-37688)
C1QL3	(-5620)
C1QTNF2	(+25311)
C1QTNF3	(+35486)
C1QTNF5	(-31889)
C1QTNF7	(+36987)
C1R	(-16719), (+1642)
C1RL	(+19)
C1orf105	(-36667)
C1orf106	(-2822)
C1orf111	(-22294)
C1orf134	(+13194), (+16770)
C1orf21	(-3025)
C1orf27	(-1)
C1orf51	(-13485), (-471)
C1orf61	(-10540), (+7084), (+38109)
C1orf94	(-10578), (+10939)
C1orf95	(-27967)
C20orf173	(-10244)
C20orf195	(-340)
C20orf24	(-20056)
C20orf96	(+349), (+23753)
C21orf62	(-27363), (+35599)
C22orf39	(+1055)
C2CD2L	(-11702), (-5147)
C2CD3	(+29522)
C2CD4B	(+22330)
C2orf57	(-8654), (+11587), (+21505)
C2orf69	(-41959), (-41437)
C2orf70	(+5207)
C2orf83	(-28040)
C3orf17	(-15786)
C3orf38	(+197), (+43065)
C3orf52	(+40459)
C3orf72	(+2068)
C4orf19	(-43559)
C4orf46	(+32), (+962)
C4orf47	(-3185)
C5orf20	(+47235)
C5orf30	(+40065)
C5orf38	(+28437)
C5orf63	(-23318), (+3106), (+32265)
C5orf64	(-12415), (+37436)
C6orf15	(-19235)
C6orf211	(+114)
C6orf47	(-4455)
C6orf57	(-19768), (+34219)
C6orf62	(+36918)
C7orf13	(+20100)
C7orf43	(-10037)
C7orf55	(+687)
C7orf55-LUC7L2	(-18089)
C7orf73	(-41103)
C8B	(+26619)
C8orf22	(+20633)
C8orf44	(-245)
C8orf49	(-40580)
C8orf88	(-44195)
C9orf135	(+3877)
C9orf171	(+14826)
C9orf24	(-33114), (-15607)
C9orf69	(+14275), (+17947)
C9orf72	(-489)
CA11	(+8616)
CA12	(-14493), (+19914)
CA14	(-21020), (-628), (-273)
CA2	(-1932), (+4455)
CA3	(+23093)
CA4	(-7354)
CA5A	(-14581)
CA5B	(-78), (+31221)
CA6	(+5576)
CA8	(+47685)
CAAP1	(-43957)
CAB39L	(-42290), (+33311)
CABLES1	(-13095), (+34036)
CABP1	(+28144)
CABP7	(-16635), (-3224)
CABS1	(-21032)
CABYR	(-10)
CACHD1	(+1746), (+2284), (+23257), (+26875), (+46205), (+47135), (+48129)
CACNA1A	(-24655)
CACNA1G	(-10500)
CACNA1S	(+3745)
CACNA2D1	(+1492)
CACNA2D2	(-13249), (-12256)
CACNA2D3	(-43120)
CACNB1	(+22615)
CACNB2	(-45638), (-4460)
CACNB3	(-351)
CACNG5	(-31305)
CACNG6	(+19323), (+43722)
CACNG7	(-10261), (-6031), (+18628), (+33170), (+38552), (+48225)
CACNG8	(-35077), (-20535), (-15153), (-5480)
CACYBP	(-424)
CADM1	(-23493)
CADM4	(-22814), (+19877)
CADPS	(-8865), (+18228)
CADPS2	(+38034)
CAGE1	(-31555), (-23558)
CALB2	(+28521)
CALCOCO1	(+32027)
CALCOCO2	(-12437)
CALCRL	(+66), (+30310), (+39335)
CALD1	(-205), (+24938)
CALM1	(-13721)
CALM2	(-1952)
CALML4	(+3477)
CALML5	(+30333), (+32749)
CAMK1D	(+11190)
CAMK1G	(-27254), (-21), (+46787)
CAMK2A	(+33437)
CAMK2D	(-1771)
CAMK2G	(-32296)
CAMK2N1	(+37362)
CAMLG	(+11097)
CAMP	(-34701), (-33083), (+9520), (+17061)
CAND2	(-11402)
CANT1	(+2691)
CANX	(+6487)
CAP1	(+19072)
CAP2	(+24570)
CAPN1	(+30986)
CAPN11	(+44034)
CAPN13	(+8802)
CAPN2	(+17788)
CAPN3	(+4160), (+25218)
CAPN9	(+6486), (+36978)
CAPNS1	(-11577), (+1864)
CAPRIN1	(-228)
CAPS2	(-4437)
CAPZA2	(-5269), (+42847)
CAPZA3	(+14690), (+15035)
CAPZB	(+3480), (+28264)
CARD14	(-15694)
CARD8	(+36866)
CARHSP1	(+1770), (+36286)
CARM1	(+7765), (+17276)
CARNS1	(+12292)
CARS	(-6681)
CARS2	(-6698)
CASC4	(+37036)
CASP12	(+3494)
CASP3	(+32641)
CASP9	(+15341)
CASQ1	(-20868)
CASQ2	(-28346)
CASZ1	(-39419), (-18564)
CATSPER4	(+5)
CAV1	(-2297)
CAV2	(+23098)
CAV3	(-19146), (+8818)
CBFA2T2	(+6224)
CBFB	(-13910), (-11150)
CBLN1	(-30921)
CBR1	(+27194)
CBR3	(-37777)
CBR4	(-35873), (-7838), (-53)
CBX1	(+45245)
CBX2	(-377)
CBX4	(+33039), (+34709)
CBX5	(-452), (+260), (+28227)
CBX7	(-22204), (+41509)
CBX8	(-9274), (-7604)
CBY1	(-274)
CC2D1B	(+15027)
CC2D2A	(-48916), (+9425)
CCAR1	(-136)
CCAR2	(-7092)
CCBE1	(+6942)
CCDC112	(-31949)
CCDC113	(+31015)
CCDC116	(-2584), (-38)
CCDC117	(-12410)
CCDC124	(-3085)
CCDC129	(-35825), (+32444)
CCDC13	(+39488)
CCDC130	(-160)
CCDC132	(-32)
CCDC134	(-37385)
CCDC135	(+40766)
CCDC136	(+20629)
CCDC147	(-10715)
CCDC155	(-24413), (+15724)
CCDC167	(-12890), (-372), (+39828)
CCDC169-SOHLH2	(-1069), (+22497)
CCDC17	(+39245)
CCDC170	(-41629), (+11709)
CCDC172	(+849)
CCDC174	(-164)
CCDC182	(-17198)
CCDC19	(-13766)
CCDC30	(-249)
CCDC33	(-22096), (-12249)
CCDC36	(-25286)
CCDC37	(-116)
CCDC39	(-28540)
CCDC41	(+33708)
CCDC47	(+31693)
CCDC60	(+28943)
CCDC63	(-20165), (+14232), (+15571)
CCDC64	(-48831)
CCDC64B	(-1517)
CCDC65	(-38125), (-20479)
CCDC67	(+18455)
CCDC69	(-1487)
CCDC70	(+4022)
CCDC77	(+24), (+628)
CCDC80	(-6112)
CCDC81	(-45246)
CCDC85B	(+1478)
CCDC85C	(+22401), (+32853), (+40708)
CCDC88A	(+10483)
CCDC88C	(+2749), (+4004)
CCDC89	(-33258)
CCDC90B	(-6773)
CCDC92	(+865)
CCDC97	(-20842), (+11752)
CCHCR1	(+17861)
CCKAR	(+21904)
CCKBR	(+22300), (+44109)
CCL17	(+12420)
CCL18	(+8480)
CCL2	(-486)
CCL20	(-47350)
CCL3	(+17367)
CCL4	(+20104), (+21886), (+45479)
CCM2L	(-35179), (+7585), (+13770)
CCNB1IP1	(-3619)
CCND1	(-2353), (+17207)
CCND2	(-45513), (+3334)
CCND3	(-23950)
CCNDBP1	(-49717)
CCNE1	(-5549)
CCNF	(-42226)
CCNG1	(-253)
CCNG2	(-25013), (+970), (+18263), (+20224)
CCNJ	(-13)
CCNJL	(-32730), (+25070), (+46271)
CCNL1	(+30261)
CCPG1	(-362)
CCR4	(-3591)
CCR6	(+24260), (+28720)
CCR8	(-37751), (+17816)
CCRN4L	(-41191), (+4797)
CCS	(-22603)
CCSAP	(+1353)
CCSER2	(+24942)
CCT2	(-1)
CCT4	(+34147)
CCT5	(+34346)
CD109	(+38440)
CD164L2	(-5307)
CD180	(+30454)
CD19	(+18808)
CD1A	(-45237)
CD1D	(+5895), (+28953)
CD200	(-29803), (-29461), (+574), (+21914)
CD209	(-1360)
CD22	(+19927)
CD226	(-25783)
CD247	(+28811)
CD248	(-11614)
CD28	(-41505)
CD2AP	(-48767)
CD2BP2	(-81)
CD300A	(-8776)
CD300C	(-12926)
CD300LG	(+45343)
CD302	(+11081)
CD4	(-2459), (+28897)
CD40LG	(+46653)
CD44	(+12873)
CD48	(+30337), (+39569)
CD52	(-35808)
CD63	(-7659)
CD68	(+4172)
CD79B	(-29682)
CD82	(-6100)
CD83	(-28623), (+27132)
CD9	(+5670), (+15556)
CD97	(-18020)
CD99L2	(-3919)
CDA	(-42126), (-13437)
CDC123	(-15139)
CDC14A	(-47406), (-26875)
CDC14B	(-34675), (-1131), (-74)
CDC16	(+22315)
CDC20	(-9337)
CDC23	(-390), (+34297)
CDC25A	(-1908), (-290)
CDC25B	(+3787)
CDC26	(+38)
CDC40	(-84)
CDC42	(-15048), (+22211)
CDC42BPA	(-38178)
CDC42EP1	(+3164)
CDC42EP2	(-26)
CDC42EP3	(-4290), (+15017), (+16970)
CDC42EP4	(-48892), (-31330), (-30129), (-1562)
CDC42SE1	(+9989)
CDC42SE2	(-33502)
CDC45	(-477), (-94)
CDC6	(-5698), (+119), (+8406)
CDC7	(+610)
CDCA2	(+49998)
CDCA4	(-24880)
CDCA5	(+17153)
CDCP2	(+29641)
CDH10	(-35)
CDH11	(+2168)
CDH12	(-1570), (+17632)
CDH13	(-20623), (+17223)
CDH19	(-42109)
CDH2	(+22060)
CDH22	(+30665)
CDH24	(-14023)
CDH3	(-44950)
CDH5	(+1853)
CDH6	(-31806)
CDH9	(+56)
CDHR3	(+237), (+27659), (+46534)
CDHR4	(+9499)
CDIP1	(-14263), (+36953)
CDIPT	(-13908)
CDK1	(-35737), (-15668)
CDK12	(-685)
CDK14	(-47462)
CDK16	(-4981)
CDK17	(-1651)
CDK18	(+15179), (+39140)
CDK19	(-801)
CDK2	(+7213)
CDK20	(-38431)
CDK2AP1	(+10770)
CDK3	(-21853)
CDK5R1	(-138)
CDK5RAP1	(+48609)
CDK5RAP3	(-69), (+20405), (+31684)
CDK6	(-6558), (-1657)
CDKAL1	(+49094)
CDKL1	(-5882)
CDKL2	(-42780)
CDKL4	(+26701)
CDKN1A	(-11481)
CDKN1B	(-32280)
CDKN1C	(+17678), (+23328)
CDKN2AIP	(-37206), (-13591)
CDKN2AIPNL	(-16027)
CDKN3	(-34623)
CDON	(-19330), (+1399)
CDPF1	(+49081)
CDR1	(-36832)
CDS1	(-16883)
CDS2	(+49191)
CDX1	(+1316)
CDX2	(-310), (+1626), (+4995), (+9268)
CDX4	(-280)
CDYL	(-3497)
CEACAM16	(+19656)
CEBPE	(-41769)
CEBPG	(+33630)
CEBPZ-AS1	(+2052), (+9574)
CECR1	(-13384), (-12381), (+4591), (+23019)
CECR2	(-40236), (-1561)
CECR5	(-39693)
CELA1	(-5406)
CELA2B	(+32853)
CELA3A	(+35964)
CELA3B	(-32444)
CELF2	(+17618)
CELF3	(-238)
CELF4	(-19436), (-11225), (+11474)
CELSR1	(+26718), (+36691)
CELSR2	(-20063)
CELSR3	(-887)
CEND1	(+6463)
CENPB	(+5201)
CENPO	(-15839)
CENPT	(-10599)
CENPU	(-150)
CENPV	(+958)
CEP112	(-17857)
CEP120	(-37130)
CEP164	(-84)
CEP170	(-369), (+667)
CEP19	(+45974)
CEP41	(-468), (+88)
CEP57	(-568)
CEP63	(+70)
CEP68	(-24973), (-24623), (+21136)
CEP76	(-24429)
CEP85	(-43636)
CER1	(-152)
CERCAM	(-37217), (-27051), (-23066), (-11340)
CERK	(+2033)
CERKL	(-23852), (-10361)
CERS5	(-2954)
CERS6	(+30065)
CES4A	(+26746), (+29506)
CETN1	(-5299)
CFL1	(+1180)
CGN	(+4648)
CGNL1	(-19589), (+9577), (+11485)
CHAC1	(+15316)
CHAF1A	(+6608), (+12783)
CHCHD1	(+3259)
CHCHD3	(+2593)
CHCHD4	(+2878)
CHCHD6	(-19916), (-302)
CHD1	(-36668)
CHD2	(+4378), (+14439)
CHD3	(+38096)
CHD4	(-10558)
CHD6	(-31)
CHD7	(-27034), (-2361)
CHD8	(-5631)
CHD9	(-32473), (-23311), (-13496), (-10645), (+703), (+37036), (+43616)
CHEK2	(+5366)
CHERP	(+46210)
CHFR	(-1413)
CHI3L1	(+8427)
CHIA	(-18670), (+14432)
CHIC2	(+48833)
CHMP1B	(-43001), (-41387), (-21750), (-10)
CHMP4B	(-140)
CHMP7	(-2404), (+2800)
CHN1	(+40577)
CHN2	(-4454)
CHORDC1	(-20361)
CHP1	(-62)
CHP2	(+32524), (+49145)
CHPF	(-21911)
CHPF2	(-4874)
CHRDL2	(-17614)
CHRM4	(+5764)
CHRNA1	(-23342), (-7577)
CHRNA2	(+33606)
CHRNA5	(-134)
CHRNA6	(+31540)
CHRNA9	(-43052), (-26659), (-25825)
CHRNB3	(+39827)
CHRNE	(+44799)
CHST10	(+5607), (+36219)
CHST11	(-42206)
CHST13	(+24632)
CHST15	(+16626), (+25513)
CHST4	(+39827)
CHST6	(+22558)
CHST7	(-22046)
CHST8	(-45863)
CHST9	(-42675), (+7568)
CHSY1	(-6383), (-5073), (+8806)
CIB3	(-11714)
CIB4	(+27911)
CIC	(-15895)
CIITA	(-25508)
CILP2	(+37356)
CIPC	(-9607)
CIRBP	(-9846), (-8422)
CIRH1A	(-24109)
CISD3	(-14339)
CITED2	(-21655), (-31), (+5420), (+5815), (+6674)
CITED4	(+37194)
CIZ1	(-14525)
CKAP4	(-6963)
CKB	(+198)
CKM	(-3354)
CKS1B	(-2018), (-201), (+7841), (+8409)
CLASP1	(-30932)
CLCC1	(+15454)
CLCF1	(-491)
CLCN6	(-2603)
CLDN10	(-47355)
CLDN11	(+7064)
CLDN19	(-1233)
CLDN20	(-47195)
CLDN23	(-32087), (+2770), (+42138)
CLDN3	(-22622), (+27187)
CLDN4	(-34852), (+3115)
CLDN6	(+2177)
CLDN7	(-19014)
CLDN9	(-3900), (+5438)
CLEC16A	(+9632)
CLEC17A	(-8709)
CLEC19A	(+1687), (+5818), (+31298)
CLEC2A	(+21328), (+33016)
CLEC2L	(-8375)
CLEC3A	(-29982), (+862), (+49921)
CLEC4C	(-9071)
CLEC4D	(-37853)
CLEC4M	(-14255), (+36904)
CLEC5A	(-7579)
CLEC6A	(+19761)
CLIC1	(-308)
CLIC4	(-39819), (-19804)
CLIC6	(-455)
CLIP1	(+13421)
CLIP2	(-6541)
CLK4	(-433)
CLLU1	(-12399), (+522), (+42601)
CLMN	(-41915)
CLMP	(-21247), (+6621)
CLN6	(-33242), (-27636)
CLN8	(+38505)
CLP1	(+419), (+10712)
CLPB	(+16670), (+25757)
CLPSL2	(-36624), (-35387), (-11912)
CLPTM1L	(-41365)
CLRN1	(-19698)
CLTCL1	(+5507)
CLU	(+6286)
CLUAP1	(+41044)
CLUL1	(+295), (+37701)
CMAS	(+2403)
CMBL	(-45367), (+23759)
CMC1	(-2226)
CMKLR1	(+22642)
CMSS1	(-253), (+14318)
CMTM6	(+43037)
CMTM7	(-42260)
CMTR1	(+26874)
CNEP1R1	(-2675), (+559)
CNFN	(-33438), (+19969)
CNGA3	(-11296), (+48726)
CNGB3	(+40084)
CNKSR3	(-32302)
CNN3	(-43685), (-9787), (+1426), (+14536), (+32437)
CNNM1	(+29202)
CNNM4	(+2204)
CNOT1	(-23105)
CNOT11	(-2753)
CNOT3	(-4085), (+18370)
CNOT6L	(+47614)
CNOT8	(-289)
CNP	(-709), (+44494), (+45820)
CNPY1	(+23783)
CNR1	(+9502)
CNTLN	(-13581)
CNTN4	(+38795)
CNTN5	(+45568)
CNTN6	(+38805)
CNTNAP4	(-44287)
CNTNAP5	(+21272)
COA1	(-19043)
COBL	(-10728), (-10084)
COCH	(-3412)
COG1	(-22383)
COG3	(+46874)
COG7	(+42857)
COL12A1	(-27308), (-7240)
COL15A1	(+34935)
COL17A1	(+9017)
COL1A1	(-6449), (+18835), (+23257)
COL21A1	(-30663)
COL23A1	(+34524)
COL2A1	(-17532)
COL4A1	(+40019)
COL4A3	(+43225)
COL5A3	(+23355)
COL6A3	(-23907)
COL7A1	(-14469)
COL9A2	(+1783)
COLGALT2	(+12426)
COMMD1	(+21577)
COMMD3	(-35618)
COMMD3-BMI1	(+411)
COMMD5	(+14508)
COMMD6	(-419)
COMMD7	(-7933), (-6119), (+132), (+46192)
COMMD9	(+50)
COMT	(-49847)
COMTD1	(+12293)
COPA	(+35612)
COPB1	(-113)
COPB2	(+30672)
COPS3	(-110)
COPS6	(-6230)
COPS8	(-42988), (+16031)
COPZ1	(-23546), (-271), (+3653)
COPZ2	(-10414), (+35048), (+46327)
COQ10B	(-18264)
COQ2	(-43696)
COQ5	(-55), (+24334)
COQ9	(-30250)
CORO1C	(+39774)
CORO2A	(-46223), (-26847), (-20392)
CORO2B	(+20678), (+29484)
CORO6	(-11294)
CORO7	(+24234)
COTL1	(-4213)
COX19	(+10495)
COX20	(-19576)
COX4I2	(-31203), (-29353)
COX6A1	(-48872), (-43404), (-23812)
COX6A2	(-2091)
COX6B2	(+5581)
COX7A1	(+11430)
COX7A2	(-17925), (+16964), (+37032)
COX7B	(-77)
COX7C	(-24166), (+23192), (+27001)
COX8A	(-35470), (-178)
COX8C	(-3156)
CP	(-17470), (+23148), (+25274)
CPA1	(-35035)
CPA2	(-9882), (+5861)
CPA4	(-20465)
CPA5	(+490)
CPA6	(+25103)
CPEB4	(+28092)
CPLX1	(+40695)
CPLX2	(+27607)
CPLX4	(+42401)
CPN2	(+11790), (+35260)
CPNE1	(+31942), (+37163)
CPNE2	(-960)
CPNE6	(+19818)
CPNE8	(-1111)
CPOX	(-30318)
CPSF6	(-160)
CPT1A	(+1199), (+1810)
CPT1C	(-67)
CPVL	(-1753)
CPXCR1	(+45172)
CPXM2	(-21949)
CRABP1	(-23843), (+47473)
CRABP2	(-2893), (+12372)
CRADD	(-328), (+21832)
CRB1	(+22167)
CRB2	(+2118)
CRCP	(+38448)
CREB3L2	(-6929), (-267)
CREB3L4	(-512)
CREBBP	(+23756)
CREBL2	(-26586), (+49273)
CREM	(-632)
CRH	(-8033)
CRHR1	(-38576)
CRHR2	(+18533)
CRIP1	(-11986)
CRIP2	(+1369)
CRISP1	(-45889), (-24636)
CRISPLD1	(+16171)
CRISPLD2	(+22061), (+24782)
CRLF1	(+16878)
CRLS1	(-36357)
CRMP1	(-19886)
CRTAC1	(+24349)
CRX	(-1763), (+27986)
CRY2	(-30596)
CRYAA	(-9483)
CRYBA4	(+20882), (+26348), (+39257)
CRYGS	(+14021)
CRYZL1	(-262)
CSAD	(+5267)
CSF1	(-45474), (+49570), (+49944)
CSF2RB	(-12514), (-1631)
CSF3R	(-40700)
CSGALNACT1	(-37536)
CSK	(-21585)
CSMD2	(-1250)
CSNK1A1	(+1331)
CSNK1A1L	(-1132)
CSNK1E	(-8305), (+38452)
CSNK2A1	(-30944), (-171)
CSNK2A3	(-10581)
CSNK2B	(-837)
CSRNP1	(-17129), (-1122)
CSRNP2	(-84)
CSRNP3	(-29)
CSRP1	(-3712)
CSRP2	(+695), (+6555)
CSRP3	(+2911), (+22580)
CST11	(-20573), (+6096)
CST8	(-17711), (+24368), (+42348)
CST9L	(+35272)
CSTF3	(-26836)
CSTL1	(+7064)
CTAG2	(-45416)
CTAGE6	(+20465)
CTAGE9	(-33495)
CTBS	(+2352)
CTC1	(+27110)
CTCF	(+30952)
CTDNEP1	(+31), (+9272)
CTDP1	(-22265)
CTDSP2	(-41940), (+9514), (+12143), (+13164)
CTF1	(+26095), (+26621)
CTGF	(-1692), (-70)
CTH	(-99)
CTIF	(+6723)
CTNNA1	(-30708)
CTNNB1	(+36949)
CTNNBIP1	(-19369)
CTNND1	(+17008), (+17775), (+39016)
CTNND2	(-664)
CTNS	(+32134)
CTPS1	(-30271)
CTPS2	(-7267), (+25071)
CTR9	(+66), (+33739)
CTRB1	(+34666), (+42184)
CTSC	(-38509), (+28958), (+29546)
CTSF	(-1622)
CTSO	(-45995)
CTSV	(-12751), (-7136)
CTTNBP2NL	(-98), (+8337)
CTXN1	(-17682)
CTXN2	(-12868)
CUL1	(+48545)
CUL4B	(-28093)
CUL5	(-11)
CUX2	(+38477)
CUZD1	(-25562), (+4652)
CWC22	(-27349)
CWC25	(+25330)
CWH43	(-31834)
CX3CR1	(-10220)
CXADR	(+1921)
CXCL11	(-36763)
CXCL12	(-15764), (+13853), (+22021)
CXCL14	(+9005), (+13870), (+35995)
CXCL17	(-30865), (-29030)
CXCR1	(-1828)
CXCR5	(-37313)
CXXC1	(-412)
CXXC4	(-6571), (+19044), (+23899)
CXXC5	(+3685)
CYB561D1	(-24877), (-9882)
CYB5B	(-17459)
CYB5D2	(-142)
CYFIP1	(+26999)
CYFIP2	(-20478)
CYP11A1	(+46860), (+47878)
CYP1A1	(+1455)
CYP1A2	(+11628)
CYP1B1	(-31892), (-23123), (-3732)
CYP26C1	(-21356)
CYP27A1	(+19404), (+23961)
CYP27C1	(-14955), (+11690)
CYP2B6	(-10310), (-8331)
CYP2F1	(+12510)
CYP2S1	(-16752), (-3458)
CYP2U1	(-40358), (-24775)
CYP3A5	(+47889)
CYP46A1	(-20055), (-12976)
CYP4V2	(+34722)
CYP7A1	(-48889)
CYR61	(+3686), (+17099), (+26709)
CYSLTR2	(-28342), (+2157)
CYTH2	(-110), (+177), (+656)
CYTH4	(+22858)
DAB1	(+1339)
DAB2	(-142)
DACH1	(-43651), (-10302)
DACT1	(-30704), (-12500), (-9591), (-2949), (+19036)
DACT2	(-12443), (-6823), (+6090), (+17953)
DACT3	(-928), (-305)
DAG1	(-10465)
DAGLA	(+14206)
DAGLB	(+795)
DAPL1	(-49745)
DARC	(+14051)
DARS	(-40284), (-39766)
DARS2	(+43662)
DBN1	(-22537), (+15426), (+25307)
DBNL	(+19378)
DBP	(-258), (+13386)
DBX1	(-48755), (+1544), (+31331)
DBX2	(-26361), (-25535)
DCAF15	(-216)
DCAF4	(-32129)
DCAF5	(-38222), (-30856)
DCAF6	(-557)
DCAKD	(-5525)
DCBLD1	(+30672)
DCD	(-36245), (-35120), (-6732)
DCK	(+36221)
DCLK1	(+49777)
DCLK3	(-30363), (-23362)
DCN	(+26968)
DCTPP1	(-51)
DCX	(-1020), (-702), (-231), (+24111), (+33759)
DDA1	(-3821), (-120)
DDAH1	(-37768)
DDIT4	(+41239)
DDN	(+12307)
DDOST	(+19263)
DDR1	(-45596), (-35686), (-3248), (+2136), (+2472), (+24024)
DDX10	(-32544)
DDX17	(-132)
DDX18	(-2001)
DDX20	(-15047), (+23564)
DDX21	(+32548)
DDX23	(-658)
DDX27	(-100)
DDX3X	(-41913), (-196), (+34229), (+48384)
DDX43	(+3924)
DDX46	(-9206)
DDX47	(-13627)
DDX50	(-29636)
DDX52	(+33888)
DDX59	(+3891)
DDX6	(-1794)
2025-12-01	(-23014), (+28649)
DEDD	(-236)
DEDD2	(+15228)
DEFB110	(-9158)
DEFB112	(+17512)
DEFB113	(+3068)
DEFB114	(-2452)
DEFB128	(-21666)
DEFB129	(-15911)
DEFB132	(+9260), (+32664)
DEFB133	(+37027)
DENND1A	(+35175), (+35969)
DENND1B	(-39114)
DENND2A	(+4803)
DENND4A	(-40675)
DENND4B	(+23324), (+23588)
DENND5A	(+33480)
DEPDC1B	(+406)
DEPTOR	(-16619)
DERL1	(-30121)
DERL3	(-10697), (-9456)
DES	(+15769)
DESI2	(-37882)
DFNA5	(+31738)
DFNB59	(+5)
DGAT2L6	(-43643), (-5606)
DGCR14	(-146)
DGKA	(-2895)
DGKB	(-201)
DGKD	(-24596), (+44852)
DGKI	(+6512), (+25619)
DGKZ	(-22312), (-17777)
DGUOK	(-18756)
DHDDS	(-19589), (-13292), (-2402)
DHFR	(-49420)
DHFRL1	(+178)
DHODH	(-47157), (+23428)
DHRS13	(-48668)
DHRS3	(-11871), (+1660)
DHRS4	(-42690)
DHRS7B	(-27507)
DHX16	(-14292)
DHX30	(-13700)
DHX32	(-67)
DHX34	(+42513)
DHX8	(-39), (+46952)
DIAPH2	(+25535)
DICER1	(-41481), (-39789)
DIDO1	(+9215), (+22769)
DIMT1	(-8650)
DIRC2	(-895)
DIS3L	(-15328)
DISP1	(-27)
DIXDC1	(+23844)
DKC1	(+27418), (+37017)
DKK4	(+38748)
DKKL1	(+211)
DLD	(+42087), (+42774)
DLEC1	(-119)
DLEU1	(-36)
DLG3	(-21872)
DLG5	(+48567), (+49008)
DLGAP1	(-39764), (-13368), (+960), (+48986)
DLK1	(+38197)
DLK2	(-12869)
DLL1	(-7935), (-7659), (-5546), (-1539)
DLST	(+4347)
DLX2	(-29090)
DLX5	(+163), (+1154)
DLX6	(-12174), (-3491), (+18395), (+19386)
DMBX1	(-19015), (+13206)
DMD	(+23074)
DMP1	(+29733), (+30230)
DMRT1	(-1202)
DMRT3	(-2735)
DMRTA1	(+36930)
DMRTA2	(-18), (+29567)
DMRTB1	(-28439), (-24049), (-10639)
DMRTC2	(+14659)
DMTF1	(-22976)
DMWD	(-226)
DMXL1	(-21441), (+8198), (+34652)
DNA2	(-24174)
DNAAF1	(+30106)
DNAAF2	(+1694)
DNAH1	(+23420)
DNAH2	(-288), (+26438)
DNAH7	(-28330)
DNAI1	(-45396), (-27889)
DNAI2	(-35893)
DNAJA1	(-23561), (-10704), (+664)
DNAJA4	(-29302), (-22984)
DNAJB12	(+39990)
DNAJB13	(-18877)
DNAJB4	(-25616)
DNAJB5	(+2245)
DNAJB6	(-26467)
DNAJB8	(+33796)
DNAJB9	(-27843)
DNAJC11	(-18330), (+7702)
DNAJC12	(-23832), (-29), (+28863)
DNAJC13	(-35045)
DNAJC14	(+256), (+968)
DNAJC15	(+48881)
DNAJC18	(-2)
DNAJC21	(-288)
DNAJC4	(+142)
DNASE1	(-6416), (+2641)
DNASE1L3	(-2625)
DNASE2	(+40791)
DNM1L	(+28)
DNM2	(-445)
DNMT1	(-140)
DNMT3B	(-12269), (-10455), (+2337), (+18597), (+45509)
DNMT3L	(+20743)
DNTT	(+5687), (+36978), (+41147)
DNTTIP2	(-9981)
DOCK10	(-30963), (-30129)
DOCK3	(-38055)
DOCK4	(-102), (+44133)
DOCK5	(+13268)
DOCK6	(-17560)
DOHH	(-17499)
DOK5	(+3725)
DOK7	(+17882)
DOLPP1	(-322)
DOPEY1	(+11857)
DPF1	(-9702)
DPF3	(-102), (+17164), (+42518)
DPH6	(-3637), (-2193)
DPM1	(+27005)
DPM2	(-17201)
DPP3	(-86)
DPP4	(-39125), (-65), (+37379)
DPPA2	(-41), (+40543)
DPPA4	(-18270), (-133), (+21014)
DPPA5	(+4825)
DPRX	(-36659), (+12156), (+29242), (+32890)
DPYS	(-39593), (+26731)
DPYSL2	(-48829), (-6381), (+785), (+17724)
DPYSL3	(-12579), (+41871)
DPYSL4	(-23281)
DPYSL5	(-9429)
DRAM1	(+29911)
DRAP1	(+18244), (+26353), (+27078)
DRAXIN	(+12647)
DRD1	(-4263)
DRD3	(+24433)
DSCC1	(-1088)
DSE	(-46312), (-45759), (-42312)
DSEL	(+30219)
DSG1	(-36436)
DSP	(+7293)
DST	(-18442)
DSTN	(-38320), (-36271), (-32768)
DTNA	(-44509)
DTNBP1	(+46305)
DTX1	(-26647), (-350)
DTX4	(+7866)
DUOX1	(+28240)
DUOX2	(+12678)
DUPD1	(-47983), (-18004)
DUS3L	(+571)
DUSP1	(+5829)
DUSP10	(+18170), (+26510)
DUSP11	(+42702)
DUSP12	(-146), (+645)
DUSP13	(+2694), (+32673)
DUSP15	(-40951), (-35407)
DUSP16	(-22923), (+4397)
DUSP18	(+12185)
DUSP2	(-7066)
DUSP23	(-257)
DUSP26	(+1422), (+32823)
DUSP27	(+27930)
DUSP3	(-12810)
DUSP6	(-832), (-47), (+678), (+2696), (+3234), (+6850), (+7272)
DUSP7	(-938)
DUSP8	(-2426)
DUT	(-32290), (-24552), (-13058)
DYM	(-4685)
DYNAP	(+16590)
DYNC1H1	(-19171), (-16419)
DYNC1I2	(+249)
DYNC1LI1	(-21287)
DYNLL1	(+34998)
DYNLL2	(-1464), (-546)
DYRK1A	(+15007), (+40076)
DYRK1B	(-120)
DYSF	(-5453), (+30028), (+33903)
DZIP1L	(-3508)
E2F1	(-7580), (-189)
E2F2	(-24921), (-459)
E2F3	(-337)
E2F6	(-47972), (-33221)
E2F7	(-257)
EAF2	(+48091)
EBAG9	(-2796)
EBF2	(-8003), (+7913)
EBF3	(-3549)
EBF4	(+13128)
EBI3	(-42850)
EBPL	(+26651)
ECE1	(+12177)
ECHDC1	(+45258)
ECI2	(-33735)
ECM2	(+18781)
ECSCR	(-10532)
ECT2L	(+22184)
EDAR	(-31124)
EDC3	(-28112)
EDC4	(-14966)
EDDM3A	(-38786)
EDDM3B	(+4390), (+6843)
EDEM2	(-18992)
EDEM3	(-76)
EDN3	(-31430)
EEA1	(-4409)
EEF1A1	(-145)
EEF1G	(+41), (+22021)
EFCAB1	(+33872)
EFCAB10	(-15507)
EFCAB11	(+43057)
EFCAB8	(-608)
EFEMP2	(+12423)
EFHB	(-12724), (+26754)
EFHC1	(-12678)
EFHC2	(+11051)
EFHD1	(-12155)
EFHD2	(-25351)
EFNA3	(-7068)
EFNA4	(+8043)
EFNA5	(-25365), (+17434)
EFNB1	(+17756), (+25038)
EFNB2	(+8163)
EFNB3	(+11864)
EFR3A	(+48684)
EFR3B	(+47967)
EGLN2	(-20752)
EGLN3	(+12789), (+14408), (+18054), (+19411)
EGR1	(+21398)
EGR2	(-39)
EGR3	(-281)
EHD2	(-15180)
EHD4	(-88)
EHF	(+48667)
EHMT1	(+48103)
EIF1	(-13072), (+16453), (+19585)
EIF1AX	(-126)
EIF1B	(-16832)
EIF2AK3	(+66), (+26376)
EIF3A	(-4702)
EIF3D	(-89)
EIF3E	(-38519), (-32)
EIF3F	(+16980), (+46287)
EIF3I	(+17901)
EIF3M	(-12503)
EIF4A3	(-7135), (+22769)
EIF4B	(-34187), (-25123)
EIF4E3	(-4376)
EIF4EBP3	(+10073)
EIF4G2	(-49399), (+23247)
EIF4G3	(-348)
EIF4H	(-34982), (-32366), (-25499)
EIF5B	(-198)
EIF6	(+15458), (+21675)
ELAVL1	(+2996), (+35821)
ELAVL2	(-1832), (-439)
ELAVL3	(+15150)
ELF2	(-1262), (+17625), (+23364)
ELF3	(+2228), (+2570)
ELF4	(-29448)
ELK4	(-40328), (-29564)
ELL	(-210)
ELL2	(+21062)
ELMO1	(-40722), (-39048)
ELMOD1	(+18274), (+34395)
ELMSAN1	(-23264), (-11565)
ELN	(+40330)
ELOVL4	(-45881)
ELOVL5	(-116)
ELOVL6	(-116), (+14009)
ELP3	(+290)
ELP6	(-7138)
EMC3	(+31792)
EMC4	(-22)
EMC8	(+31103)
EMC9	(-165)
EMD	(+2286)
EMID1	(-3000)
EML1	(+45749)
EML2	(+12947), (+29482), (+38116)
EMP2	(-49084)
EMP3	(+38778)
EMR2	(+19480)
EMX1	(+34147)
EN1	(+39479)
EN2	(+7187), (+25317)
ENC1	(+11919), (+44260)
ENO1	(+5055), (+14872)
ENO2	(-10436)
ENO3	(+9414)
ENO4	(-46948), (-15410), (-13257), (+30567)
ENOPH1	(-114)
ENOSF1	(+26138)
ENOX2	(-228)
ENPP2	(+41708)
ENPP7	(-28655), (+46873)
ENSA	(-121), (+19655), (+24659), (+24906)
ENSG00000083842	(+30)
ENSG00000105520	(-9074), (+14345), (+19048)
ENSG00000115128	(-7571)
ENSG00000129951	(+22793)
ENSG00000143674	(+39540)
ENSG00000166503	(-1562), (-402)
ENSG00000167674	(-423)
ENSG00000168824	(+36943)
ENSG00000170091	(-22665)
ENSG00000178404	(+3341)
ENSG00000180574	(-47671)
ENSG00000182319	(-12882), (-12349)
ENSG00000183291	(-27)
ENSG00000183760	(+40047)
ENSG00000188897	(-20239), (+21782)
ENSG00000198832	(+34466)
ENSG00000228273	(-5760), (+1752)
ENSG00000232850	(-36957), (-29928), (-29488), (-158)
ENSG00000234469	(-39021)
ENSG00000237452	(-2188)
ENSG00000255154	(+4376)
ENSG00000255330	(-367), (+35361)
ENSG00000256100	(+4091)
ENSG00000256206	(-22112), (+20379)
ENSG00000257184	(+168)
ENSG00000257743	(+690)
ENSG00000258417	(+14183)
ENSG00000258947	(-201)
ENSG00000259164	(+12883)
ENSG00000260170	(+27052)
ENSG00000260869	(-389)
ENSG00000261717	(-7764)
ENSG00000263264	(+27422)
ENSG00000263620	(+8679)
ENSG00000265590	(+7624)
ENSG00000267157	(-5048)
ENSG00000267179	(+39958)
ENSG00000267552	(+23399)
ENSG00000267699	(+24606), (+49273)
ENSG00000268465	(+3085)
ENSG00000268643	(+11961)
ENSG00000268750	(-158)
ENSG00000272333	(-1011), (-420)
ENSG00000273173	(-3623)
ENSG00000273217	(+13015)
ENTPD2	(+7291)
ENTPD7	(-38871)
ENY2	(-42426)
EOGT	(+3935), (+4460)
EOMES	(-6133), (+41527)
EP300	(-155)
EP400	(+40881)
EPB41	(+39987)
EPB41L2	(+33566)
EPB41L4B	(+2651)
EPC2	(-30886)
EPCAM	(-34688), (-34060), (-23989), (-22898), (-11464)
EPDR1	(-3270)
EPG5	(-10963)
EPHA1	(-1944)
EPHA2	(-26), (+39937)
EPHA4	(-4451), (+2182)
EPHA6	(-10594)
EPHB1	(+14277)
EPHB3	(-2902), (+2741), (+8916), (+20966), (+42997)
EPHB4	(-9192)
EPHB6	(-919)
EPHX3	(+9256)
EPN3	(+10152)
EPPIN-WFDC6	(-31010)
EPS8L1	(+6862), (+11234)
EPS8L2	(+37828)
EPT1	(-6257)
EQTN	(-36665), (-36362), (-11769)
ERBB2	(-10824), (-3817)
ERBB4	(+2291)
ERCC1	(-20151)
ERCC4	(+15526)
ERF	(-13613)
ERG	(+18107)
ERGIC2	(-110)
ERGIC3	(-2062)
ERH	(+95)
ERI1	(+11977), (+38257)
ERI3	(+36676)
ERICH2	(+30581)
ERMN	(-18185), (+1710), (+11653)
ERN1	(-15731)
ERO1L	(+31664)
ERO1LB	(-6205)
ERRFI1	(+34288)
ERV3-1	(-147)
ERVV-2	(+32337)
ESM1	(-7952)
ESPNL	(-3627)
ESR2	(-44511)
ESRP1	(-195)
ESRRA	(-946)
ESRRG	(-48752), (-26760), (-17094), (+36325)
ESX1	(-2848)
ESYT1	(-10068), (-8764), (-2021), (-224)
ESYT3	(-25331)
ETF1	(-4887)
ETFA	(-25070)
ETFB	(+2291)
ETNK2	(+4349), (+43168)
ETS1	(-5874), (+4695)
ETS2	(+6142)
ETV1	(-1573), (-625), (+4481)
ETV3	(-24130), (+24650)
ETV3L	(-13909), (+30007)
ETV4	(-28), (+15514)
ETV5	(-19344), (+1325), (+11220), (+28916)
ETV6	(-44984), (-40675), (-1057), (-631)
ETV7	(+10880)
EVA1A	(-38836)
EVC	(-421), (+41219)
EVC2	(-2209)
EVI2A	(-18182)
EVI5	(-44)
EVI5L	(-46490), (-16822), (+24873)
EVX2	(-4740), (+102121)
EXD1	(-384)
EXD2	(-7529), (-163)
EXO1	(-375)
EXOC2	(+12719)
EXOC3	(+11772)
EXOC3L1	(+6508)
EXOC4	(-95)
EXOC5	(+72)
EXOC6B	(-33957), (+4)
EXOC7	(-31692), (-30054), (-2575)
EXOG	(+23555), (+40562)
EXOSC1	(+18283)
EXOSC2	(-3545), (-98), (+7572)
EXOSC9	(-4776)
EXPH5	(-38834)
EXT1	(+2577), (+8121), (+32305), (+34634), (+37520)
EXT2	(-17163)
EXTL1	(-23200)
EXTL3	(+43901)
EYA1	(+39529)
EYA3	(+9)
EZR	(-34614), (-34193)
F11	(-17094), (-15477), (-114)
F11R	(+33665), (+37959), (+39621), (+49450)
F12	(-16823)
F2RL1	(-39548), (-12455), (-11505), (-10594), (+12350)
FAAH	(+48481)
FABP1	(+45169)
FABP5	(+20899)
FABP6	(-27025), (-20822)
FABP7	(+26)
FADS1	(+19777)
FADS2	(+6923)
FADS3	(+9911)
FAIM2	(+21314)
FAM101A	(+29483)
FAM101B	(+18467), (+23559)
FAM102A	(+24828)
FAM103A1	(-22591), (+25604)
FAM109A	(+14932), (+29707)
FAM110B	(-1387), (+44355)
FAM110C	(-34244), (-18902)
FAM114A1	(+19276)
FAM115A	(-4911)
FAM120A	(+28905)
FAM120B	(-14744), (-10737), (-8624), (-8348)
FAM124A	(+21625), (+22833)
FAM124B	(-31672)
FAM126A	(-4826), (+24941)
FAM129B	(+40479)
FAM131B	(-7214)
FAM131C	(-42524)
FAM136A	(-1946)
FAM13B	(-44198), (-3082)
FAM13C	(-747)
[truncated: 5,000 more rows]
